# Supplementary material for: Targeting Gremlin 1 Prevents Intestinal Fibrosis Progression by Inhibiting the Fatty Acid Oxidation of Fibroblast Cells
Source: Front Pharmacol. 2021 Apr 22;12:663774. doi: 10.3389/fphar.2021.663774 (PMC8100665; doi:10.3389/fphar.2021.663774)
Supplement: Supplementary file 3 [file datasheet2.xlsx]

## Sheet: 工作表1
Protein accession	Protein description	DSS/CON Ratio	Regulated Type	DSS/CON P value	Gene name	MW [kDa]	Coverage [%]	Peptides	PSMs	Unique peptides	CON_1	CON_2	CON_3	DSS_1	DSS_2	DSS_3	Subcellular localization	Biological Process	Cellular Component	Molecular Function	KEGG KO No.	KEGG Gene	KEGG pathway	IPR ID	Domain description
Q8R1M8	Mucosal pentraxin OS=Mus musculus OX=10090 GN=Mptx1 PE=2 SV=1	0.077	Down	0.000141219	Mptx1	24.538	22.4	3	8	3	1.994	1.928	1.807	0.203	0.112	0.128	extracellular		GO:0005576 extracellular region;	GO:0046872 metal ion binding; GO:0043169 cation binding; GO:0005488 binding; GO:0043167 ion binding;				IPR013320;	Concanavalin A-like lectin/glucanase domain;
P30933	Seminal vesicle secretory protein 5 OS=Mus musculus OX=10090 GN=Svs5 PE=2 SV=1	0.126	Down	0.000102023	Svs5	13.019	9.8	1	4	1	1.879	1.91	1.731	0.293	0.212	0.188	extracellular		GO:0005615 extracellular space; GO:0044421 extracellular region part; GO:0005576 extracellular region;
P51162	Gastrotropin OS=Mus musculus OX=10090 GN=Fabp6 PE=2 SV=2	0.159	Down	0.0030635	Fabp6	14.486	29.7	4	8	4	1.851	1.764	1.763	0.345	0.264	0.248	cytoplasm	GO:0006869 lipid transport; GO:1901615 organic hydroxy compound metabolic process; GO:0044281 small molecule metabolic process; GO:0008202 steroid metabolic process; GO:0044763 single-organism cellular process; GO:1901360 organic cyclic compound metabolic process; GO:0044699 single-organism process; GO:0010876 lipid localization; GO:0071702 organic substance transport; GO:0044238 primary metaboli…	GO:0016020 membrane; GO:0044424 intracellular part; GO:0005623 cell; GO:0044464 cell part; GO:0005622 intracellular; GO:0005737 cytoplasm;	GO:0032052 bile acid binding; GO:0097159 organic cyclic compound binding; GO:0031406 carboxylic acid binding; GO:0005488 binding; GO:0043167 ion binding; GO:0043177 organic acid binding; GO:0008289 lipid binding; GO:0043168 anion binding; GO:0033293 monocarboxylic acid binding; GO:0005496 steroid binding; GO:0005215 transporter activity; GO:0036094 small molecule binding;	K08755	FABP6; fatty acid-binding protein 6, ileal (gastrotropin)	mmu03320 PPAR signaling pathway - Mus musculus (mouse);	IPR000463; IPR012674; IPR011038;	Cytosolic fatty-acid binding; Calycin; Calycin-like;
P13634	Carbonic anhydrase 1 OS=Mus musculus OX=10090 GN=Ca1 PE=1 SV=4	0.18	Down	0.0020995	Ca1	28.33	60.5	12	101	12	1.754	1.744	1.707	0.359	0.306	0.274	cytoplasm	GO:0008152 metabolic process; GO:0006730 one-carbon metabolic process; GO:0044710 single-organism metabolic process; GO:0044281 small molecule metabolic process; GO:0044763 single-organism cellular process; GO:0044699 single-organism process; GO:0009987 cellular process; GO:0044237 cellular metabolic process;	GO:0070062 extracellular exosome; GO:0043226 organelle; GO:0044421 extracellular region part; GO:0044464 cell part; GO:0005622 intracellular; GO:0005737 cytoplasm; GO:0031982 vesicle; GO:1903561 extracellular vesicle; GO:0044424 intracellular part; GO:0005623 cell; GO:0043227 membrane-bounded organelle; GO:0005576 extracellular region; GO:0043230 extracellular organelle;	GO:0052689 carboxylic ester hydrolase activity; GO:0043167 ion binding; GO:0016829 lyase activity; GO:0016836 hydro-lyase activity; GO:0016787 hydrolase activity; GO:0008270 zinc ion binding; GO:0004089 carbonate dehydratase activity; GO:0016835 carbon-oxygen lyase activity; GO:0004064 arylesterase activity; GO:0046914 transition metal ion binding; GO:0003824 catalytic activity; GO:0005488 bindin…	K01672	CA; carbonic anhydrase [EC:4.2.1.1]	mmu00910 Nitrogen metabolism - Mus musculus (mouse); mmu01100 Metabolic pathways - Mus musculus (mouse);	IPR001148;	Alpha carbonic anhydrase;
P09541	Myosin light chain 4 OS=Mus musculus OX=10090 GN=Myl4 PE=1 SV=3	0.183	Down	0.0025181	Myl4	21.159	43	8	14	6	1.742	1.778	1.707	0.374	0.285	0.296	cytoplasm	GO:0003012 muscle system process; GO:0065008 regulation of biological quality; GO:0003008 system process; GO:1903522 regulation of blood circulation; GO:0006941 striated muscle contraction; GO:0060048 cardiac muscle contraction; GO:0008016 regulation of heart contraction; GO:0032501 multicellular organismal process; GO:0051239 regulation of multicellular organismal process; GO:0043085 positive re…	GO:0043229 intracellular organelle; GO:0043232 intracellular non-membrane-bounded organelle; GO:0044430 cytoskeletal part; GO:0030016 myofibril; GO:0044446 intracellular organelle part; GO:0005737 cytoplasm; GO:0032991 macromolecular complex; GO:0099512 supramolecular fiber; GO:0044424 intracellular part; GO:0099080 supramolecular complex; GO:0005623 cell; GO:0015629 actin cytoskeleton; GO:004442…	GO:0051015 actin filament binding; GO:0008092 cytoskeletal protein binding; GO:0003785 actin monomer binding; GO:0005488 binding; GO:0043167 ion binding; GO:0044877 macromolecular complex binding; GO:0003779 actin binding; GO:0043169 cation binding; GO:0046872 metal ion binding; GO:0005515 protein binding; GO:0005509 calcium ion binding; GO:0032403 protein complex binding;	K12750	MYL4; myosin light chain 4	mmu04260 Cardiac muscle contraction - Mus musculus (mouse); mmu04261 Adrenergic signaling in cardiomyocytes - Mus musculus (mouse); mmu04371 Apelin signaling pathway - Mus musculus (mouse);	IPR011992; IPR002048;	EF-hand domain pair; EF-hand domain;
Q9Z0Y2	Phospholipase A2 OS=Mus musculus OX=10090 GN=Pla2g1b PE=1 SV=1	0.211	Down	0.000104096	Pla2g1b	16.289	40.4	4	4	4	1.588	1.744	1.762	0.427	0.307	0.342	extracellular	GO:0046717 acid secretion; GO:0046470 phosphatidylcholine metabolic process; GO:0007586 digestion; GO:0046486 glycerolipid metabolic process; GO:0016053 organic acid biosynthetic process; GO:0044236 multicellular organism metabolic process; GO:0009891 positive regulation of biosynthetic process; GO:0098542 defense response to other organism; GO:0044699 single-organism process; GO:0009058 biosynth…	GO:0097708 intracellular vesicle; GO:0043229 intracellular organelle; GO:0005615 extracellular space; GO:0044421 extracellular region part; GO:0031410 cytoplasmic vesicle; GO:0031982 vesicle; GO:0005737 cytoplasm; GO:0012505 endomembrane system; GO:0044424 intracellular part; GO:0005623 cell; GO:0005829 cytosol; GO:0005576 extracellular region; GO:0043226 organelle; GO:0005622 intracellular; GO:0…	GO:0047498 calcium-dependent phospholipase A2 activity; GO:0052689 carboxylic ester hydrolase activity; GO:0003824 catalytic activity; GO:0005102 receptor binding; GO:0005488 binding; GO:0043167 ion binding; GO:0016788 hydrolase activity, acting on ester bonds; GO:0004623 phospholipase A2 activity; GO:0004620 phospholipase activity; GO:0046872 metal ion binding; GO:0043169 cation binding; GO:0005…	K01047	PLA2G, SPLA2; secretory phospholipase A2 [EC:3.1.1.4]	mmu00564 Glycerophospholipid metabolism - Mus musculus (mouse); mmu00565 Ether lipid metabolism - Mus musculus (mouse); mmu00590 Arachidonic acid metabolism - Mus musculus (mouse); mmu00591 Linoleic acid metabolism - Mus musculus (mouse); mmu00592 alpha-Linolenic acid metabolism - Mus musculus (mouse); mmu01100 Metabolic pathways - Mus musculus (mouse); mmu04014 Ras signaling pathway - Mus muscul…	IPR016090;	Phospholipase A2 domain;
Q45VN2	Alpha-defensin 20 OS=Mus musculus OX=10090 GN=Defa20 PE=3 SV=2	0.214	Down	3.6926e-05	Defa20	10.601	17.9	2	3	2	1.787	1.676	1.633	0.415	0.329	0.345	extracellular	GO:0006950 response to stress; GO:0042742 defense response to bacterium; GO:0019730 antimicrobial humoral response; GO:0098542 defense response to other organism; GO:0006959 humoral immune response; GO:0002376 immune system process; GO:0043207 response to external biotic stimulus; GO:0050896 response to stimulus; GO:0051707 response to other organism; GO:0051704 multi-organism process; GO:0009607…	GO:0005615 extracellular space; GO:0044421 extracellular region part; GO:0005576 extracellular region;		K05230	DEFA; defensin, alpha	mmu04621 NOD-like receptor signaling pathway - Mus musculus (mouse); mmu05150 Staphylococcus aureus infection - Mus musculus (mouse);	IPR006080; IPR002366;	Beta/alpha defensin; Defensin propeptide;
Q6P1H6	Ankyrin repeat and LEM domain-containing protein 2 OS=Mus musculus OX=10090 GN=Ankle2 PE=1 SV=2	0.218	Down	4.1321e-07	Ankle2	106.2	1.7	1	1	1	1.763	1.689	1.624	0.381	0.36	0.364	extracellular	GO:0010256 endomembrane system organization; GO:0010941 regulation of cell death; GO:0032270 positive regulation of cellular protein metabolic process; GO:0007067 mitotic nuclear division; GO:0044699 single-organism process; GO:0009893 positive regulation of metabolic process; GO:0007084 mitotic nuclear envelope reassembly; GO:0035303 regulation of dephosphorylation; GO:0010562 positive regulatio…	GO:0043229 intracellular organelle; GO:0016020 membrane; GO:0042175 nuclear outer membrane-endoplasmic reticulum membrane network; GO:0005783 endoplasmic reticulum; GO:0044446 intracellular organelle part; GO:0005737 cytoplasm; GO:0031224 intrinsic component of membrane; GO:0012505 endomembrane system; GO:0044424 intracellular part; GO:0005623 cell; GO:0016021 integral component of membrane; GO:0…	GO:0005515 protein binding; GO:0019902 phosphatase binding; GO:0019903 protein phosphatase binding; GO:0051721 protein phosphatase 2A binding; GO:0005488 binding; GO:0019899 enzyme binding;	K21412	ANKLE2, LEM4; ankyrin repeat and LEM domain-containing protein 2		IPR020683; IPR011320; IPR011015; IPR003887;	Ankyrin repeat-containing domain; Ribonuclease H1, N-terminal; LEM/LEM-like domain; LEM domain;
Q5BKQ4	Inactive pancreatic lipase-related protein 1 OS=Mus musculus OX=10090 GN=Pnliprp1 PE=1 SV=2	0.22	Down	0.00044104	Pnliprp1	52.695	4.2	2	2	1	1.539	1.904	1.606	0.394	0.433	0.284	extracellular	GO:0044699 single-organism process; GO:0008152 metabolic process; GO:0044238 primary metabolic process; GO:0044710 single-organism metabolic process; GO:0006629 lipid metabolic process; GO:0071704 organic substance metabolic process;	GO:0005576 extracellular region;	GO:0052689 carboxylic ester hydrolase activity; GO:0003824 catalytic activity; GO:0005488 binding; GO:0016788 hydrolase activity, acting on ester bonds; GO:0043167 ion binding; GO:0043169 cation binding; GO:0046872 metal ion binding; GO:0005515 protein binding; GO:0016787 hydrolase activity; GO:0005509 calcium ion binding; GO:0004806 triglyceride lipase activity; GO:0016298 lipase activity;	K14074	PNLIPRP1, PLRP1; pancreatic lipase-related protein 1 [EC:3.1.1.3]	mmu00561 Glycerolipid metabolism - Mus musculus (mouse); mmu01100 Metabolic pathways - Mus musculus (mouse); mmu04972 Pancreatic secretion - Mus musculus (mouse); mmu04975 Fat digestion and absorption - Mus musculus (mouse);	IPR001024; IPR029058; IPR013818; IPR033906;	PLAT/LH2 domain; Alpha/Beta hydrolase fold; Lipase/vitellogenin; Lipase, N-terminal;
Q6DFV5	Probable helicase with zinc finger domain OS=Mus musculus OX=10090 GN=Helz PE=1 SV=2	0.234	Down	0.00116189	Helz	219.88	0.8	2	2	2	1.755	1.266	1.983	0.482	0.349	0.339	nucleus		GO:0043226 organelle; GO:0043231 intracellular membrane-bounded organelle; GO:0043229 intracellular organelle; GO:0016020 membrane; GO:0005634 nucleus; GO:0044464 cell part; GO:0005622 intracellular; GO:0044424 intracellular part; GO:0043227 membrane-bounded organelle; GO:0005623 cell;	GO:1901265 nucleoside phosphate binding; GO:0016817 hydrolase activity, acting on acid anhydrides; GO:0005515 protein binding; GO:0016787 hydrolase activity; GO:1901363 heterocyclic compound binding; GO:0097159 organic cyclic compound binding; GO:0016462 pyrophosphatase activity; GO:0003824 catalytic activity; GO:0032553 ribonucleotide binding; GO:0005488 binding; GO:0032550 purine ribonucleoside…				IPR000571; IPR027417;	Zinc finger, CCCH-type; P-loop containing nucleoside triphosphate hydrolase;
Q8CEI1	BolA-like protein 3 OS=Mus musculus OX=10090 GN=Bola3 PE=1 SV=1	0.243	Down	4.5475e-06	Bola3	12.228	12.7	2	2	2	1.701	1.641	1.625	0.441	0.381	0.383	mitochondria		GO:0043226 organelle; GO:0043231 intracellular membrane-bounded organelle; GO:0043229 intracellular organelle; GO:0044464 cell part; GO:0005622 intracellular; GO:0005737 cytoplasm; GO:0044424 intracellular part; GO:0043227 membrane-bounded organelle; GO:0005623 cell; GO:0005576 extracellular region; GO:0005739 mitochondrion; GO:0044444 cytoplasmic part;		K22075	BOLA3; BolA-like protein 3
Q6P8U6	Pancreatic triacylglycerol lipase OS=Mus musculus OX=10090 GN=Pnlip PE=1 SV=1	0.257	Down	8.383e-05	Pnlip	51.427	32.9	11	16	10	1.603	1.743	1.572	0.472	0.361	0.431	extracellular	GO:0015918 sterol transport; GO:0044707 single-multicellular organism process; GO:0015850 organic hydroxy compound transport; GO:0007586 digestion; GO:0030301 cholesterol transport; GO:0050892 intestinal absorption; GO:0044699 single-organism process; GO:0051234 establishment of localization; GO:0071704 organic substance metabolic process; GO:0098856 intestinal lipid absorption; GO:0044241 lipid …	GO:0005576 extracellular region;	GO:0052689 carboxylic ester hydrolase activity; GO:0003824 catalytic activity; GO:0005488 binding; GO:0043167 ion binding; GO:0016788 hydrolase activity, acting on ester bonds; GO:0043169 cation binding; GO:0046872 metal ion binding; GO:0005515 protein binding; GO:0016787 hydrolase activity; GO:0004806 triglyceride lipase activity; GO:0016298 lipase activity;	K14073	PNLIP, PL; pancreatic triacylglycerol lipase [EC:3.1.1.3]	mmu00561 Glycerolipid metabolism - Mus musculus (mouse); mmu01100 Metabolic pathways - Mus musculus (mouse); mmu04972 Pancreatic secretion - Mus musculus (mouse); mmu04975 Fat digestion and absorption - Mus musculus (mouse); mmu04977 Vitamin digestion and absorption - Mus musculus (mouse);	IPR001024; IPR029058; IPR033906; IPR013818;	PLAT/LH2 domain; Alpha/Beta hydrolase fold; Lipase, N-terminal; Lipase/vitellogenin;
P01942	Hemoglobin subunit alpha OS=Mus musculus OX=10090 GN=Hba PE=1 SV=2	0.267	Down	2.383e-05	Hba	15.085	51.4	9	35	7	1.655	1.673	1.548	0.484	0.41	0.407	cytoplasm	GO:0015671 oxygen transport; GO:0044707 single-multicellular organism process; GO:0065008 regulation of biological quality; GO:0015669 gas transport; GO:0043009 chordate embryonic development; GO:0002262 myeloid cell homeostasis; GO:0048869 cellular developmental process; GO:0044699 single-organism process; GO:0050896 response to stimulus; GO:0048468 cell development; GO:0051234 establishment of …	GO:0016020 membrane; GO:0005615 extracellular space; GO:0044421 extracellular region part; GO:0015935 small ribosomal subunit; GO:0031982 vesicle; GO:0005737 cytoplasm; GO:0032991 macromolecular complex; GO:0044424 intracellular part; GO:0005623 cell; GO:0044422 organelle part; GO:0043228 non-membrane-bounded organelle; GO:0070062 extracellular exosome; GO:0044391 ribosomal subunit; GO:0043209 my…	GO:0097159 organic cyclic compound binding; GO:1901363 heterocyclic compound binding; GO:0020037 heme binding; GO:0005506 iron ion binding; GO:0046914 transition metal ion binding; GO:0019825 oxygen binding; GO:0005488 binding; GO:0043167 ion binding; GO:0022892 substrate-specific transporter activity; GO:0046872 metal ion binding; GO:0043169 cation binding; GO:0005344 oxygen transporter activity…	K13822	HBA; hemoglobin subunit alpha	mmu05143 African trypanosomiasis - Mus musculus (mouse); mmu05144 Malaria - Mus musculus (mouse);	IPR009050; IPR000971; IPR012292;	Globin-like; Globin; Globin/Protoglobin;
Q9CQC2	Colipase OS=Mus musculus OX=10090 GN=Clps PE=1 SV=1	0.271	Down	2.2337e-06	Clps	12.444	8.8	1	4	1	1.66	1.581	1.606	0.465	0.411	0.438	extracellular	GO:0044707 single-multicellular organism process; GO:0016042 lipid catabolic process; GO:0007586 digestion; GO:0032094 response to food; GO:0044712 single-organism catabolic process; GO:0044699 single-organism process; GO:0050896 response to stimulus; GO:0044238 primary metabolic process; GO:0032501 multicellular organismal process; GO:0043085 positive regulation of catalytic activity; GO:0071704…	GO:0070062 extracellular exosome; GO:0043226 organelle; GO:0044421 extracellular region part; GO:0031982 vesicle; GO:1903561 extracellular vesicle; GO:0043227 membrane-bounded organelle; GO:0005576 extracellular region; GO:0043230 extracellular organelle;	GO:0098772 molecular function regulator; GO:0030234 enzyme regulator activity; GO:0008047 enzyme activator activity;	K14460	CLPS; colipase	mmu04975 Fat digestion and absorption - Mus musculus (mouse);	IPR017914; IPR017913;	Colipase, C-terminal; Colipase, N-terminal;
P17892	Pancreatic lipase-related protein 2 OS=Mus musculus OX=10090 GN=Pnliprp2 PE=1 SV=2	0.275	Down	0.0058953	Pnliprp2	54.016	11.8	5	7	3	1.616	1.609	1.589	0.523	0.433	0.37	extracellular	GO:0044707 single-multicellular organism process; GO:1903509 liposaccharide metabolic process; GO:0007586 digestion; GO:0046434 organophosphate catabolic process; GO:0006643 membrane lipid metabolic process; GO:0019377 glycolipid catabolic process; GO:0044699 single-organism process; GO:0044255 cellular lipid metabolic process; GO:0050896 response to stimulus; GO:0044237 cellular metabolic proces…	GO:0005615 extracellular space; GO:0044421 extracellular region part; GO:0005576 extracellular region;	GO:0052689 carboxylic ester hydrolase activity; GO:0043167 ion binding; GO:0016787 hydrolase activity; GO:0005515 protein binding; GO:0004806 triglyceride lipase activity; GO:0016298 lipase activity; GO:0047372 acylglycerol lipase activity; GO:0003824 catalytic activity; GO:0047714 galactolipase activity; GO:0005488 binding; GO:0016788 hydrolase activity, acting on ester bonds; GO:0004620 phospho…	K14075	PNLIPRP2, PLRP2; pancreatic lipase-related protein 2 [EC:3.1.1.3]	mmu00561 Glycerolipid metabolism - Mus musculus (mouse); mmu01100 Metabolic pathways - Mus musculus (mouse); mmu04972 Pancreatic secretion - Mus musculus (mouse); mmu04975 Fat digestion and absorption - Mus musculus (mouse);	IPR001024; IPR029058; IPR033906; IPR013818;	PLAT/LH2 domain; Alpha/Beta hydrolase fold; Lipase, N-terminal; Lipase/vitellogenin;
P18419	Seminal vesicle secretory protein 4 OS=Mus musculus OX=10090 GN=Svs4 PE=1 SV=2	0.286	Down	1.67537e-05	Svs4	12.515	24.8	2	2	2	1.543	1.667	1.571	0.481	0.467	0.418	extracellular		GO:0005615 extracellular space; GO:0044421 extracellular region part; GO:0005576 extracellular region;
P11589	Major urinary protein 2 OS=Mus musculus OX=10090 GN=Mup2 PE=1 SV=1	0.29	Down	0.00088431	Mup2	20.663	20	3	3	3	1.577	1.597	1.57	0.479	0.426	0.471	extracellular	GO:0044700 single organism signaling; GO:0065008 regulation of biological quality; GO:0051896 regulation of protein kinase B signaling; GO:0007166 cell surface receptor signaling pathway; GO:0050796 regulation of insulin secretion; GO:0042593 glucose homeostasis; GO:0032989 cellular component morphogenesis; GO:0019216 regulation of lipid metabolic process; GO:0044237 cellular metabolic process; G…	GO:0043229 intracellular organelle; GO:0005615 extracellular space; GO:0044421 extracellular region part; GO:0005737 cytoplasm; GO:0044424 intracellular part; GO:0005623 cell; GO:0005829 cytosol; GO:0005576 extracellular region; GO:0043231 intracellular membrane-bounded organelle; GO:0043226 organelle; GO:0005634 nucleus; GO:0005622 intracellular; GO:0044464 cell part; GO:0043227 membrane-bounded…	GO:0038023 signaling receptor activity; GO:0005009 insulin-activated receptor activity; GO:0016773 phosphotransferase activity, alcohol group as acceptor; GO:0005550 pheromone binding; GO:0004713 protein tyrosine kinase activity; GO:0004672 protein kinase activity; GO:0004888 transmembrane signaling receptor activity; GO:0004871 signal transducer activity; GO:0004714 transmembrane receptor protei…				IPR012674; IPR000566; IPR011038;	Calycin; Lipocalin/cytosolic fatty-acid binding domain; Calycin-like;
Q99P86	Resistin-like beta OS=Mus musculus OX=10090 GN=Retnlb PE=1 SV=1	0.302	Down	1.2624e-07	Retnlb	11.278	39	5	10	5	1.591	1.557	1.648	0.478	0.485	0.484	extracellular		GO:0005615 extracellular space; GO:0044421 extracellular region part; GO:0005576 extracellular region;	GO:0005515 protein binding; GO:0005102 receptor binding; GO:0005488 binding; GO:0005179 hormone activity;
P35230	Regenerating islet-derived protein 3-beta OS=Mus musculus OX=10090 GN=Reg3b PE=1 SV=1	0.303	Down	0.00195883	Reg3b	19.476	8.6	2	3	2	1.597	1.559	1.563	0.527	0.444	0.459	extracellular	GO:0050829 defense response to Gram-negative bacterium; GO:0006950 response to stress; GO:0042742 defense response to bacterium; GO:0098542 defense response to other organism; GO:0043207 response to external biotic stimulus; GO:0050896 response to stimulus; GO:0050830 defense response to Gram-positive bacterium; GO:0051707 response to other organism; GO:0051704 multi-organism process; GO:0009607 …	GO:0005576 extracellular region;	GO:0030246 carbohydrate binding; GO:0005488 binding;				IPR001304; IPR016187; IPR016186;	C-type lectin-like; C-type lectin fold; C-type lectin-like/link domain;
Q00898	Alpha-1-antitrypsin 1-5 OS=Mus musculus OX=10090 GN=Serpina1e PE=1 SV=1	0.306	Down	0.0045424	Serpina1e	45.891	28.1	11	39	4	1.569	1.587	1.548	0.56	0.437	0.444	extracellular	GO:0050794 regulation of cellular process; GO:0010951 negative regulation of endopeptidase activity; GO:0060255 regulation of macromolecule metabolic process; GO:1901700 response to oxygen-containing compound; GO:0048523 negative regulation of cellular process; GO:0048519 negative regulation of biological process; GO:0031324 negative regulation of cellular metabolic process; GO:0050896 response t…	GO:0043229 intracellular organelle; GO:0005615 extracellular space; GO:0005783 endoplasmic reticulum; GO:0044421 extracellular region part; GO:0005737 cytoplasm; GO:0031982 vesicle; GO:0012505 endomembrane system; GO:0044424 intracellular part; GO:0005623 cell; GO:0005576 extracellular region; GO:0043226 organelle; GO:0070062 extracellular exosome; GO:0043231 intracellular membrane-bounded organe…	GO:0061134 peptidase regulator activity; GO:0005515 protein binding; GO:0004857 enzyme inhibitor activity; GO:0098772 molecular function regulator; GO:0004866 endopeptidase inhibitor activity; GO:0002020 protease binding; GO:0004867 serine-type endopeptidase inhibitor activity; GO:0097367 carbohydrate derivative binding; GO:0042802 identical protein binding; GO:0030234 enzyme regulator activity; …	K03984王红艳	SERPINA1, AAT; alpha-1-antitrypsin	mmu04610 Complement and coagulation cascades - Mus musculus (mouse);	IPR023796;	Serpin domain;
Q3TMQ6	Angiogenin-4 OS=Mus musculus OX=10090 GN=Ang4 PE=1 SV=1	0.306	Down	8.8429e-07	Ang4	16.425	32.6	8	17	8	1.609	1.61	1.533	0.505	0.48	0.468	extracellular	GO:0001568 blood vessel development; GO:0098542 defense response to other organism; GO:0044699 single-organism process; GO:0044237 cellular metabolic process; GO:0009607 response to biotic stimulus; GO:0009605 response to external stimulus; GO:0001525 angiogenesis; GO:0008152 metabolic process; GO:1901361 organic cyclic compound catabolic process; GO:0048514 blood vessel morphogenesis; GO:0043170…	GO:0097708 intracellular vesicle; GO:0043229 intracellular organelle; GO:0005615 extracellular space; GO:0044421 extracellular region part; GO:0043232 intracellular non-membrane-bounded organelle; GO:0031410 cytoplasmic vesicle; GO:0044446 intracellular organelle part; GO:0005737 cytoplasm; GO:0031982 vesicle; GO:0012505 endomembrane system; GO:0031981 nuclear lumen; GO:0044424 intracellular part…	GO:0097159 organic cyclic compound binding; GO:1901363 heterocyclic compound binding; GO:0003824 catalytic activity; GO:0005488 binding; GO:0004518 nuclease activity; GO:0016788 hydrolase activity, acting on ester bonds; GO:0003676 nucleic acid binding; GO:0016787 hydrolase activity; GO:0004519 endonuclease activity; GO:0004540 ribonuclease activity;	K16631	ANG, RNASE5; angiogenin [EC:3.1.27.-]		IPR023412;	Ribonuclease A-domain;
P02088	Hemoglobin subunit beta-1 OS=Mus musculus OX=10090 GN=Hbb-b1 PE=1 SV=2	0.312	Down	5.2765e-07	Hbb-b1	15.84	52.4	7	52	7	1.582	1.557	1.565	0.512	0.473	0.485	cytoplasm	GO:0050794 regulation of cellular process; GO:0015671 oxygen transport; GO:0044707 single-multicellular organism process; GO:0065008 regulation of biological quality; GO:0015669 gas transport; GO:0002262 myeloid cell homeostasis; GO:0060255 regulation of macromolecule metabolic process; GO:0010608 posttranscriptional regulation of gene expression; GO:0048869 cellular developmental process; GO:003…	GO:0005622 intracellular; GO:0043209 myelin sheath; GO:0044464 cell part; GO:0005833 hemoglobin complex; GO:0005737 cytoplasm; GO:0032991 macromolecular complex; GO:0044445 cytosolic part; GO:0044424 intracellular part; GO:0043234 protein complex; GO:0005829 cytosol; GO:0005623 cell; GO:0044444 cytoplasmic part;	GO:0097159 organic cyclic compound binding; GO:1901363 heterocyclic compound binding; GO:0020037 heme binding; GO:0005506 iron ion binding; GO:0046914 transition metal ion binding; GO:0019825 oxygen binding; GO:0005488 binding; GO:0043167 ion binding; GO:0022892 substrate-specific transporter activity; GO:0046872 metal ion binding; GO:0043169 cation binding; GO:0005344 oxygen transporter activity…	K13823	HBB; hemoglobin subunit beta	mmu05143 African trypanosomiasis - Mus musculus (mouse); mmu05144 Malaria - Mus musculus (mouse);	IPR009050; IPR000971; IPR012292;	Globin-like; Globin; Globin/Protoglobin;
Q7M6Y6	Maestro heat-like repeat-containing protein family member 2B OS=Mus musculus OX=10090 GN=Mroh2b PE=1 SV=2	0.316	Down	8.5152e-07	Mroh2b	180.48	0.4	1	1	1	1.608	1.549	1.515	0.512	0.483	0.481	plasma membrane	GO:0000003 reproduction; GO:0050794 regulation of cellular process; GO:0044700 single organism signaling; GO:0032502 developmental process; GO:0051716 cellular response to stimulus; GO:0048232 male gamete generation; GO:0022414 reproductive process; GO:0035556 intracellular signal transduction; GO:0007283 spermatogenesis; GO:0048869 cellular developmental process; GO:0019953 sexual reproduction; …	GO:0005929 cilium; GO:0097708 intracellular vesicle; GO:0043229 intracellular organelle; GO:0042995 cell projection; GO:0031410 cytoplasmic vesicle; GO:0005737 cytoplasm; GO:0031982 vesicle; GO:0036126 sperm flagellum; GO:0097729 9+2 motile cilium; GO:0012505 endomembrane system; GO:0044424 intracellular part; GO:0044463 cell projection part; GO:0031514 motile cilium; GO:0005623 cell; GO:0044422 …	GO:0005515 protein binding; GO:0005488 binding;				IPR011989; IPR016024;	Armadillo-like helical; Armadillo-type fold;
Q9D8G5	Regenerating islet-derived protein 4 OS=Mus musculus OX=10090 GN=Reg4 PE=2 SV=1	0.324	Down	2.2715e-05	Reg4	18.398	27.4	4	8	4	1.623	1.524	1.434	0.524	0.462	0.5	extracellular		GO:0005615 extracellular space; GO:0044421 extracellular region part; GO:0044464 cell part; GO:0005622 intracellular; GO:0005737 cytoplasm; GO:0044424 intracellular part; GO:0005623 cell; GO:0005576 extracellular region;	GO:0097367 carbohydrate derivative binding; GO:0030247 polysaccharide binding; GO:2001065 mannan binding; GO:0005488 binding; GO:0043167 ion binding; GO:0030246 carbohydrate binding; GO:0043168 anion binding; GO:0008201 heparin binding; GO:0005539 glycosaminoglycan binding; GO:0001871 pattern binding; GO:1901681 sulfur compound binding;	K22244	REG4; regenerating islet-derived protein 4	mmu05226 Gastric cancer - Mus musculus (mouse);	IPR001304; IPR016187; IPR016186;	C-type lectin-like; C-type lectin fold; C-type lectin-like/link domain;
Q09098	Prostate and testis expressed protein 4 OS=Mus musculus OX=10090 GN=Pate4 PE=1 SV=3	0.338	Down	2.2224e-05	Pate4	11.058	17.2	2	2	2	1.533	1.505	1.549	0.565	0.48	0.504	extracellular	GO:0050794 regulation of cellular process; GO:0009611 response to wounding; GO:0050789 regulation of biological process; GO:0010646 regulation of cell communication; GO:0006950 response to stress; GO:0050804 modulation of synaptic transmission; GO:0023051 regulation of signaling; GO:0050896 response to stimulus; GO:0065007 biological regulation;	GO:0097708 intracellular vesicle; GO:0043229 intracellular organelle; GO:0005615 extracellular space; GO:0044421 extracellular region part; GO:0031410 cytoplasmic vesicle; GO:0005737 cytoplasm; GO:0031982 vesicle; GO:0012505 endomembrane system; GO:0044424 intracellular part; GO:0005623 cell; GO:0005576 extracellular region; GO:0043226 organelle; GO:0001669 acrosomal vesicle; GO:0044464 cell part…	GO:0005515 protein binding; GO:0005516 calmodulin binding; GO:0005488 binding;
P15947	Kallikrein-1 OS=Mus musculus OX=10090 GN=Klk1 PE=1 SV=3	0.339	Down	4.2153e-05	Klk1	28.774	51	10	26	10	1.545	1.567	1.485	0.57	0.515	0.472	extracellular	GO:0006508 proteolysis; GO:0008152 metabolic process; GO:0043170 macromolecule metabolic process; GO:0019538 protein metabolic process; GO:0044238 primary metabolic process; GO:0071704 organic substance metabolic process;	GO:0043229 intracellular organelle; GO:0005615 extracellular space; GO:0044421 extracellular region part; GO:0031982 vesicle; GO:0032991 macromolecular complex; GO:0044424 intracellular part; GO:0005623 cell; GO:0005576 extracellular region; GO:0043226 organelle; GO:0070062 extracellular exosome; GO:0043231 intracellular membrane-bounded organelle; GO:0005634 nucleus; GO:0005622 intracellular; GO…	GO:0004252 serine-type endopeptidase activity; GO:0004175 endopeptidase activity; GO:0008233 peptidase activity; GO:0003824 catalytic activity; GO:0017171 serine hydrolase activity; GO:0008236 serine-type peptidase activity; GO:0070011 peptidase activity, acting on L-amino acid peptides; GO:0016787 hydrolase activity; GO:0016811 hydrolase activity, acting on carbon-nitrogen (but not peptide) bond…	K01325	KLK1_2; tissue kallikrein [EC:3.4.21.35]	mmu04614 Renin-angiotensin system - Mus musculus (mouse); mmu04961 Endocrine and other factor-regulated calcium reabsorption - Mus musculus (mouse);	IPR009003; IPR001254;	Peptidase S1, PA clan; Serine proteases, trypsin domain;
Q8C754	Vacuolar protein sorting-associated protein 52 homolog OS=Mus musculus OX=10090 GN=Vps52 PE=1 SV=1	0.354	Down	0.00034412	Vps52	82.043	2.1	2	2	2	1.394	1.635	1.498	0.564	0.453	0.585	cytoplasm,peroxisome	GO:0044707 single-multicellular organism process; GO:0046907 intracellular transport; GO:0048568 embryonic organ development; GO:0048869 cellular developmental process; GO:0044699 single-organism process; GO:0048193 Golgi vesicle transport; GO:0015031 protein transport; GO:0051234 establishment of localization; GO:0009653 anatomical structure morphogenesis; GO:0030154 cell differentiation; GO:004…	GO:0016020 membrane; GO:1990745 EARP complex; GO:0031410 cytoplasmic vesicle; GO:0031090 organelle membrane; GO:0005737 cytoplasm; GO:0031982 vesicle; GO:0044433 cytoplasmic vesicle part; GO:0032991 macromolecular complex; GO:0044424 intracellular part; GO:0005623 cell; GO:0044422 organelle part; GO:0055037 recycling endosome; GO:0000938 GARP complex; GO:0005622 intracellular; GO:0044464 cell par…	GO:0000149 SNARE binding; GO:0031267 small GTPase binding; GO:0017016 Ras GTPase binding; GO:0005488 binding; GO:0005515 protein binding; GO:0051020 GTPase binding; GO:0019905 syntaxin binding; GO:0019899 enzyme binding; GO:0017137 Rab GTPase binding;	K20298	VPS52; vacuolar protein sorting-associated protein 52
Q64GA5	Cytosolic phospholipase A2 gamma OS=Mus musculus OX=10090 GN=Pla2g4c PE=1 SV=1	0.355	Down	1.80269e-05	Pla2g4c	67.881	18.9	10	15	10	1.508	1.527	1.465	0.576	0.51	0.511	cytoplasm	GO:0016042 lipid catabolic process; GO:0046486 glycerolipid metabolic process; GO:0046434 organophosphate catabolic process; GO:0044712 single-organism catabolic process; GO:0044763 single-organism cellular process; GO:0044699 single-organism process; GO:0044255 cellular lipid metabolic process; GO:0044238 primary metabolic process; GO:0044237 cellular metabolic process; GO:0006796 phosphate-cont…	GO:0043229 intracellular organelle; GO:0005938 cell cortex; GO:0005635 nuclear envelope; GO:0071944 cell periphery; GO:0031967 organelle envelope; GO:0005737 cytoplasm; GO:0099568 cytoplasmic region; GO:0044446 intracellular organelle part; GO:0012505 endomembrane system; GO:0031981 nuclear lumen; GO:0044424 intracellular part; GO:0005623 cell; GO:0044422 organelle part; GO:0043226 organelle; GO:…	GO:0052689 carboxylic ester hydrolase activity; GO:0003824 catalytic activity; GO:0004623 phospholipase A2 activity; GO:0016788 hydrolase activity, acting on ester bonds; GO:0004620 phospholipase activity; GO:0016787 hydrolase activity; GO:0016298 lipase activity; GO:0047499 calcium-independent phospholipase A2 activity;	K16342	PLA2G4, CPLA2; cytosolic phospholipase A2 [EC:3.1.1.4]	mmu00564 Glycerophospholipid metabolism - Mus musculus (mouse); mmu00565 Ether lipid metabolism - Mus musculus (mouse); mmu00590 Arachidonic acid metabolism - Mus musculus (mouse); mmu00591 Linoleic acid metabolism - Mus musculus (mouse); mmu00592 alpha-Linolenic acid metabolism - Mus musculus (mouse); mmu01100 Metabolic pathways - Mus musculus (mouse); mmu04010 MAPK signaling pathway - Mus muscu…	IPR016035; IPR002642;	Acyl transferase/acyl hydrolase/lysophospholipase; Lysophospholipase, catalytic domain;
P01887	Beta-2-microglobulin OS=Mus musculus OX=10090 GN=B2m PE=1 SV=2	0.356	Down	1.9806e-06	B2m	13.779	15.1	2	15	2	1.507	1.525	1.456	0.557	0.532	0.509	extracellular	GO:0060627 regulation of vesicle-mediated transport; GO:0065008 regulation of biological quality; GO:0045321 leukocyte activation; GO:0002824 positive regulation of adaptive immune response based on somatic recombination of immune receptors built from immunoglobulin superfamily domains; GO:0098542 defense response to other organism; GO:1904437 positive regulation of transferrin receptor binding; …	GO:0016020 membrane; GO:0005615 extracellular space; GO:0044421 extracellular region part; GO:0009897 external side of plasma membrane; GO:0031090 organelle membrane; GO:0031410 cytoplasmic vesicle; GO:0098796 membrane protein complex; GO:0030054 cell junction; GO:0071944 cell periphery; GO:0042611 MHC protein complex; GO:0005737 cytoplasm; GO:0031982 vesicle; GO:0044433 cytoplasmic vesicle part;…	GO:0097367 carbohydrate derivative binding; GO:0005515 protein binding; GO:0042802 identical protein binding; GO:0001948 glycoprotein binding; GO:0005488 binding;	K08055	B2M; beta-2-microglobulin	mmu04612 Antigen processing and presentation - Mus musculus (mouse); mmu05163 Human cytomegalovirus infection - Mus musculus (mouse); mmu05166 Human T-cell leukemia virus 1 infection - Mus musculus (mouse); mmu05168 Herpes simplex virus 1 infection - Mus musculus (mouse); mmu05169 Epstein-Barr virus infection - Mus musculus (mouse); mmu05170 Human immunodeficiency virus 1 infection - Mus musculus…	IPR007110; IPR013783; IPR003597;	Immunoglobulin-like domain; Immunoglobulin-like fold; Immunoglobulin C1-set;
P34884	Macrophage migration inhibitory factor OS=Mus musculus OX=10090 GN=Mif PE=1 SV=2	0.369	Down	0.0045592	Mif	12.504	41.7	4	10	4	1.484	1.516	1.477	0.627	0.505	0.522	cytoplasm,nucleus	GO:0044085 cellular component biogenesis; GO:0044700 single organism signaling; GO:0002694 regulation of leukocyte activation; GO:0010941 regulation of cell death; GO:0090342 regulation of cell aging; GO:0044255 cellular lipid metabolic process; GO:0044237 cellular metabolic process; GO:0010564 regulation of cell cycle process; GO:0008610 lipid biosynthetic process; GO:0048145 regulation of fibro…	GO:0043229 intracellular organelle; GO:0005615 extracellular space; GO:0044421 extracellular region part; GO:0044446 intracellular organelle part; GO:0005737 cytoplasm; GO:0031982 vesicle; GO:0031981 nuclear lumen; GO:0044424 intracellular part; GO:0005829 cytosol; GO:0005623 cell; GO:0005576 extracellular region; GO:0044422 organelle part; GO:0031974 membrane-enclosed lumen; GO:0043231 intracell…	GO:0005125 cytokine activity; GO:0016853 isomerase activity; GO:0003824 catalytic activity; GO:0005102 receptor binding; GO:0005488 binding; GO:0005126 cytokine receptor binding; GO:0005515 protein binding; GO:0050178 phenylpyruvate tautomerase activity; GO:0016860 intramolecular oxidoreductase activity; GO:0004167 dopachrome isomerase activity; GO:0016862 intramolecular oxidoreductase activity, …	K07253	MIF; phenylpyruvate tautomerase [EC:5.3.2.1]	mmu00350 Tyrosine metabolism - Mus musculus (mouse); mmu00360 Phenylalanine metabolism - Mus musculus (mouse); mmu01100 Metabolic pathways - Mus musculus (mouse);	IPR014347;	Tautomerase/MIF superfamily;
P52503	NADH dehydrogenase [ubiquinone] iron-sulfur protein 6, mitochondrial OS=Mus musculus OX=10090 GN=Ndufs6 PE=1 SV=2	0.37	Down	1.69095e-05	Ndufs6	13.02	60.3	6	17	6	1.439	1.522	1.462	0.584	0.532	0.521	mitochondria	GO:0003012 muscle system process; GO:0009116 nucleoside metabolic process; GO:0042278 purine nucleoside metabolic process; GO:0009167 purine ribonucleoside monophosphate metabolic process; GO:0048869 cellular developmental process; GO:0009117 nucleotide metabolic process; GO:0032989 cellular component morphogenesis; GO:0044699 single-organism process; GO:0044255 cellular lipid metabolic process; …	GO:0016020 membrane; GO:0098800 inner mitochondrial membrane protein complex; GO:0031090 organelle membrane; GO:0098796 membrane protein complex; GO:0005737 cytoplasm; GO:0032991 macromolecular complex; GO:0045271 respiratory chain complex I; GO:0044424 intracellular part; GO:0098798 mitochondrial protein complex; GO:0005747 mitochondrial respiratory chain complex I; GO:0005623 cell; GO:0044455 m…		K03939	NDUFS6; NADH dehydrogenase (ubiquinone) Fe-S protein 6	mmu00190 Oxidative phosphorylation - Mus musculus (mouse); mmu01100 Metabolic pathways - Mus musculus (mouse); mmu04714 Thermogenesis - Mus musculus (mouse); mmu04723 Retrograde endocannabinoid signaling - Mus musculus (mouse); mmu04932 Non-alcoholic fatty liver disease (NAFLD) - Mus musculus (mouse); mmu05010 Alzheimer disease - Mus musculus (mouse); mmu05012 Parkinson disease - Mus musculus (mo…	IPR019401;	Zinc finger, CHCC-type;
Q64433	10 kDa heat shock protein, mitochondrial OS=Mus musculus OX=10090 GN=Hspe1 PE=1 SV=2	0.371	Down	1.7009e-05	Hspe1	10.963	82.4	10	33	10	1.531	1.514	1.438	0.591	0.541	0.529	mitochondria	GO:0032502 developmental process; GO:0001649 osteoblast differentiation; GO:0044707 single-multicellular organism process; GO:0006986 response to unfolded protein; GO:0051085 chaperone mediated protein folding requiring cofactor; GO:0051084 'de novo' posttranslational protein folding; GO:0006950 response to stress; GO:0001503 ossification; GO:0061077 chaperone-mediated protein folding; GO:0048869…	GO:0005759 mitochondrial matrix; GO:0043229 intracellular organelle; GO:0016020 membrane; GO:0044421 extracellular region part; GO:0044429 mitochondrial part; GO:0005737 cytoplasm; GO:0044446 intracellular organelle part; GO:0031982 vesicle; GO:0044424 intracellular part; GO:0005623 cell; GO:0005576 extracellular region; GO:0044422 organelle part; GO:0005739 mitochondrion; GO:0043231 intracellula…	GO:0003723 RNA binding; GO:0005524 ATP binding; GO:1901265 nucleoside phosphate binding; GO:0051087 chaperone binding; GO:0001882 nucleoside binding; GO:0043167 ion binding; GO:0005515 protein binding; GO:0000166 nucleotide binding; GO:1901363 heterocyclic compound binding; GO:0097159 organic cyclic compound binding; GO:0032549 ribonucleoside binding; GO:0097367 carbohydrate derivative binding; G…	K04078	groES, HSPE1; chaperonin GroES		IPR011032;	GroES-like;
P70349	Histidine triad nucleotide-binding protein 1 OS=Mus musculus OX=10090 GN=Hint1 PE=1 SV=3	0.375	Down	4.5926e-06	Hint1	13.777	39.7	6	11	6	1.504	1.518	1.436	0.59	0.547	0.534	cytoplasm	GO:0050850 positive regulation of calcium-mediated signaling; GO:0044700 single organism signaling; GO:0097659 nucleic acid-templated transcription; GO:0009117 nucleotide metabolic process; GO:0023051 regulation of signaling; GO:1902533 positive regulation of intracellular signal transduction; GO:0044699 single-organism process; GO:0009058 biosynthetic process; GO:0044237 cellular metabolic proce…	GO:0016020 membrane; GO:0044421 extracellular region part; GO:0071944 cell periphery; GO:0005737 cytoplasm; GO:0031982 vesicle; GO:0032991 macromolecular complex; GO:0044424 intracellular part; GO:0005623 cell; GO:0044422 organelle part; GO:0000118 histone deacetylase complex; GO:0031974 membrane-enclosed lumen; GO:0070062 extracellular exosome; GO:0005654 nucleoplasm; GO:1902494 catalytic comple…	GO:0097159 organic cyclic compound binding; GO:1901363 heterocyclic compound binding; GO:0016787 hydrolase activity; GO:0000166 nucleotide binding; GO:1901265 nucleoside phosphate binding; GO:0003824 catalytic activity; GO:0005488 binding; GO:0036094 small molecule binding;	K02503	HINT1, hinT, hit; histidine triad (HIT) family protein		IPR011146;	HIT-like domain;
P08228	Superoxide dismutase [Cu-Zn] OS=Mus musculus OX=10090 GN=Sod1 PE=1 SV=2	0.376	Down	8.0505e-05	Sod1	15.942	67.5	11	40	11	1.499	1.482	1.444	0.615	0.548	0.502	cytoplasm	GO:0044700 single organism signaling; GO:0010941 regulation of cell death; GO:0007272 ensheathment of neurons; GO:0022414 reproductive process; GO:0097332 response to antipsychotic drug; GO:0043523 regulation of neuron apoptotic process; GO:0046683 response to organophosphorus; GO:0044237 cellular metabolic process; GO:0014044 Schwann cell development; GO:0035315 hair cell differentiation; GO:001…	GO:0016020 membrane; GO:0030425 dendrite; GO:0044421 extracellular region part; GO:0099568 cytoplasmic region; GO:0005737 cytoplasm; GO:0032838 cell projection cytoplasm; GO:0043025 neuronal cell body; GO:0032991 macromolecular complex; GO:0005623 cell; GO:0044422 organelle part; GO:0070062 extracellular exosome; GO:0005654 nucleoplasm; GO:0032839 dendrite cytoplasm; GO:0043209 myelin sheath; GO:…	GO:0004784 superoxide dismutase activity; GO:0031267 small GTPase binding; GO:0017048 Rho GTPase binding; GO:0048365 Rac GTPase binding; GO:0019903 protein phosphatase binding; GO:0016721 oxidoreductase activity, acting on superoxide radicals as acceptor; GO:0051087 chaperone binding; GO:0043167 ion binding; GO:0016209 antioxidant activity; GO:0005515 protein binding; GO:0005507 copper ion bindin…	K04565	SOD1; superoxide dismutase, Cu-Zn family [EC:1.15.1.1]	mmu04146 Peroxisome - Mus musculus (mouse); mmu04213 Longevity regulating pathway - multiple species - Mus musculus (mouse); mmu05014 Amyotrophic lateral sclerosis (ALS) - Mus musculus (mouse); mmu05016 Huntington disease - Mus musculus (mouse); mmu05020 Prion diseases - Mus musculus (mouse);	IPR001424;	Superoxide dismutase, copper/zinc binding domain;
Q8BT51	Cytochrome c oxidase assembly factor 4 homolog, mitochondrial OS=Mus musculus OX=10090 GN=COA4 PE=3 SV=1	0.385	Down	9.8296e-05	COA4	10.135	21.8	3	5	3	1.445	1.423	1.506	0.622	0.552	0.508	extracellular	GO:0044085 cellular component biogenesis; GO:0016043 cellular component organization; GO:0034622 cellular macromolecular complex assembly; GO:0071822 protein complex subunit organization; GO:0017004 cytochrome complex assembly; GO:0008535 respiratory chain complex IV assembly; GO:0043933 macromolecular complex subunit organization; GO:0097034 mitochondrial respiratory chain complex IV biogenesis;…	GO:0043229 intracellular organelle; GO:0044429 mitochondrial part; GO:0044446 intracellular organelle part; GO:0031967 organelle envelope; GO:0005737 cytoplasm; GO:0044424 intracellular part; GO:0005623 cell; GO:0005739 mitochondrion; GO:0044422 organelle part; GO:0005740 mitochondrial envelope; GO:0043231 intracellular membrane-bounded organelle; GO:0043226 organelle; GO:0031974 membrane-enclose…		K18177	COA4; cytochrome c oxidase assembly factor 4	mmu04714 Thermogenesis - Mus musculus (mouse);	IPR010625;	CHCH;
P28184	Metallothionein-3 OS=Mus musculus OX=10090 GN=Mt3 PE=1 SV=1	0.387	Down	2.1379e-05	Mt3	7.0092	19.1	2	4	2	1.457	1.537	1.349	0.562	0.576	0.541	extracellular	GO:0044700 single organism signaling; GO:0010941 regulation of cell death; GO:0006066 alcohol metabolic process; GO:0043523 regulation of neuron apoptotic process; GO:0009891 positive regulation of biosynthetic process; GO:0044255 cellular lipid metabolic process; GO:0032104 regulation of response to extracellular stimulus; GO:0044237 cellular metabolic process; GO:0001558 regulation of cell grow…	GO:0016020 membrane; GO:0030425 dendrite; GO:0019867 outer membrane; GO:0044421 extracellular region part; GO:0031090 organelle membrane; GO:0005737 cytoplasm; GO:0032991 macromolecular complex; GO:0099080 supramolecular complex; GO:0005623 cell; GO:0044422 organelle part; GO:0043197 dendritic spine; GO:0043228 non-membrane-bounded organelle; GO:0070382 exocytic vesicle; GO:0008021 synaptic vesic…	GO:0043027 cysteine-type endopeptidase inhibitor activity involved in apoptotic process; GO:0030295 protein kinase activator activity; GO:0043167 ion binding; GO:0061134 peptidase regulator activity; GO:0043028 cysteine-type endopeptidase regulator activity involved in apoptotic process; GO:0005507 copper ion binding; GO:0008144 drug binding; GO:0019887 protein kinase regulator activity; GO:00192…	K14740	MT3; metallothionein 3		IPR023587; IPR017854;	Metallothionein domain, vertebrate; Metallothionein domain;
Q8K3Z0	Nucleotide-binding oligomerization domain-containing protein 2 OS=Mus musculus OX=10090 GN=Nod2 PE=1 SV=1	0.395	Down	5.6229e-05	Nod2	113.56	0.9	1	3	1	1.553	1.474	1.364	0.618	0.562	0.555	extracellular	GO:0044085 cellular component biogenesis; GO:0044700 single organism signaling; GO:0009593 detection of chemical stimulus; GO:0002694 regulation of leukocyte activation; GO:0010941 regulation of cell death; GO:0032872 regulation of stress-activated MAPK cascade; GO:0032680 regulation of tumor necrosis factor production; GO:0002698 negative regulation of immune effector process; GO:0098542 defense…	GO:0043229 intracellular organelle; GO:0016323 basolateral plasma membrane; GO:0016020 membrane; GO:0043232 intracellular non-membrane-bounded organelle; GO:0071944 cell periphery; GO:0031982 vesicle; GO:0005737 cytoplasm; GO:0012505 endomembrane system; GO:0032991 macromolecular complex; GO:0044424 intracellular part; GO:0005829 cytosol; GO:0005623 cell; GO:0005886 plasma membrane; GO:0043228 no…	GO:1901265 nucleoside phosphate binding; GO:0019901 protein kinase binding; GO:0050700 CARD domain binding; GO:0016787 hydrolase activity; GO:0005515 protein binding; GO:0030544 Hsp70 protein binding; GO:0097159 organic cyclic compound binding; GO:1901363 heterocyclic compound binding; GO:0008092 cytoskeletal protein binding; GO:0042277 peptide binding; GO:0003824 catalytic activity; GO:0032553 r…	K10165	NOD2, CARD15; nucleotide-binding oligomerization domain-containing protein 2	mmu04621 NOD-like receptor signaling pathway - Mus musculus (mouse); mmu04668 TNF signaling pathway - Mus musculus (mouse); mmu05152 Tuberculosis - Mus musculus (mouse); mmu05321 Inflammatory bowel disease (IBD) - Mus musculus (mouse);	IPR007111; IPR027417; IPR011029; IPR032675; IPR001315;	NACHT nucleoside triphosphatase; P-loop containing nucleoside triphosphate hydrolase; Death-like domain; Leucine-rich repeat domain, L domain-like; CARD domain;
Q8VC49	Interferon alpha-inducible protein 27-like protein 2B OS=Mus musculus OX=10090 GN=Ifi27l2b PE=1 SV=1	0.397	Down	2.5849e-06	Ifi27l2b	27.772	18	4	9	4	1.475	1.485	1.408	0.596	0.586	0.553	plasma membrane		GO:0031224 intrinsic component of membrane; GO:0016020 membrane; GO:0016021 integral component of membrane; GO:0044425 membrane part;
P97825	Jupiter microtubule associated homolog 1 OS=Mus musculus OX=10090 GN=Jpt1 PE=1 SV=3	0.399	Down	7.0703e-07	Jpt1	16.08	37	3	4	3	1.499	1.473	1.405	0.588	0.576	0.583	nucleus		GO:0016020 membrane; GO:0043229 intracellular organelle; GO:0043232 intracellular non-membrane-bounded organelle; GO:0031090 organelle membrane; GO:0005635 nuclear envelope; GO:0044446 intracellular organelle part; GO:0031967 organelle envelope; GO:0031981 nuclear lumen; GO:0012505 endomembrane system; GO:0044424 intracellular part; GO:0005730 nucleolus; GO:0005623 cell; GO:0044422 organelle part…
Q9Z1P6	NADH dehydrogenase [ubiquinone] 1 alpha subcomplex subunit 7 OS=Mus musculus OX=10090 GN=Ndufa7 PE=1 SV=3	0.401	Down	6.2182e-08	Ndufa7	12.575	55.8	7	20	7	1.472	1.443	1.446	0.592	0.581	0.574	mitochondria	GO:0009116 nucleoside metabolic process; GO:0042278 purine nucleoside metabolic process; GO:0006518 peptide metabolic process; GO:0009167 purine ribonucleoside monophosphate metabolic process; GO:0009117 nucleotide metabolic process; GO:0044699 single-organism process; GO:0009058 biosynthetic process; GO:0044237 cellular metabolic process; GO:0006796 phosphate-containing compound metabolic proces…	GO:0016020 membrane; GO:0098800 inner mitochondrial membrane protein complex; GO:0031090 organelle membrane; GO:0098796 membrane protein complex; GO:0005737 cytoplasm; GO:0032991 macromolecular complex; GO:0045271 respiratory chain complex I; GO:0044424 intracellular part; GO:0098798 mitochondrial protein complex; GO:0005747 mitochondrial respiratory chain complex I; GO:0005623 cell; GO:0044455 m…	GO:0016651 oxidoreductase activity, acting on NAD(P)H; GO:0003954 NADH dehydrogenase activity; GO:0003824 catalytic activity; GO:0050136 NADH dehydrogenase (quinone) activity; GO:0005198 structural molecule activity; GO:0003735 structural constituent of ribosome; GO:0008137 NADH dehydrogenase (ubiquinone) activity; GO:0016655 oxidoreductase activity, acting on NAD(P)H, quinone or similar compound…	K03951	NDUFA7; NADH dehydrogenase (ubiquinone) 1 alpha subcomplex subunit 7	mmu00190 Oxidative phosphorylation - Mus musculus (mouse); mmu01100 Metabolic pathways - Mus musculus (mouse); mmu04714 Thermogenesis - Mus musculus (mouse); mmu04723 Retrograde endocannabinoid signaling - Mus musculus (mouse); mmu04932 Non-alcoholic fatty liver disease (NAFLD) - Mus musculus (mouse); mmu05010 Alzheimer disease - Mus musculus (mouse); mmu05012 Parkinson disease - Mus musculus (mo…
Q91XC8	Death-associated protein 1 OS=Mus musculus OX=10090 GN=Dap PE=1 SV=3	0.401	Down	0.00145909	Dap	11.154	26.5	3	3	3	1.777	1.331	1.279	0.551	0.558	0.649	cytoplasm	GO:0044700 single organism signaling; GO:0010941 regulation of cell death; GO:0032270 positive regulation of cellular protein metabolic process; GO:0043433 negative regulation of sequence-specific DNA binding transcription factor activity; GO:0044699 single-organism process; GO:0006914 autophagy; GO:0044237 cellular metabolic process; GO:0051253 negative regulation of RNA metabolic process; GO:00…		GO:0005515 protein binding; GO:0019904 protein domain specific binding; GO:0070513 death domain binding; GO:0005488 binding;
F2Z472	Seminal vesicle secretory protein 3A OS=Mus musculus OX=10090 GN=Svs3a PE=1 SV=1	0.403	Down	2.9897e-06	Svs3a	29.967	20	5	5	5	1.469	1.485	1.406	0.614	0.574	0.571	extracellular	GO:0000003 reproduction; GO:0050794 regulation of cellular process; GO:0007320 insemination; GO:0044707 single-multicellular organism process; GO:0022414 reproductive process; GO:0045297 post-mating behavior; GO:0044699 single-organism process; GO:0048519 negative regulation of biological process; GO:0048523 negative regulation of cellular process; GO:0042628 mating plug formation; GO:0007610 beh…	GO:0005576 extracellular region;
Q9CQY2	RNA guanine-N7 methyltransferase activating subunit OS=Mus musculus OX=10090 GN=Ramac PE=3 SV=1	0.405	Down	3.9438e-06	Ramac	14.555	8.4	1	1	1	1.479	1.483	1.393	0.606	0.596	0.562	extracellular	GO:0044085 cellular component biogenesis; GO:0016043 cellular component organization; GO:0022613 ribonucleoprotein complex biogenesis; GO:0022618 ribonucleoprotein complex assembly; GO:0006725 cellular aromatic compound metabolic process; GO:0009452 7-methylguanosine RNA capping; GO:0044237 cellular metabolic process; GO:0032259 methylation; GO:0071704 organic substance metabolic process; GO:0008…	GO:0043229 intracellular organelle; GO:0044446 intracellular organelle part; GO:0031981 nuclear lumen; GO:0032991 macromolecular complex; GO:0044424 intracellular part; GO:0034518 RNA cap binding complex; GO:0005623 cell; GO:0044422 organelle part; GO:0043226 organelle; GO:0043231 intracellular membrane-bounded organelle; GO:0031974 membrane-enclosed lumen; GO:0005654 nucleoplasm; GO:0005634 nucl…	GO:0097159 organic cyclic compound binding; GO:1901363 heterocyclic compound binding; GO:0003723 RNA binding; GO:0005488 binding; GO:0003676 nucleic acid binding;	K18708	FAM103A1; RNMT-activating mini protein
Q9CQX8	28S ribosomal protein S36, mitochondrial OS=Mus musculus OX=10090 GN=Mrps36 PE=1 SV=1	0.41	Down	4.9416e-06	Mrps36	11.101	33.3	2	7	2	1.448	1.48	1.431	0.632	0.586	0.571	mitochondria		GO:0015935 small ribosomal subunit; GO:0005737 cytoplasm; GO:0032991 macromolecular complex; GO:0098798 mitochondrial protein complex; GO:0044424 intracellular part; GO:0005623 cell; GO:0000313 organellar ribosome; GO:0044422 organelle part; GO:0043228 non-membrane-bounded organelle; GO:0045240 dihydrolipoyl dehydrogenase complex; GO:0031974 membrane-enclosed lumen; GO:1902494 catalytic complex; …		K17414	MRPS36; small subunit ribosomal protein S36
Q62395	Trefoil factor 3 OS=Mus musculus OX=10090 GN=Tff3 PE=1 SV=2	0.41	Down	0.000161333	Tff3	8.8081	50.6	2	5	2	1.608	1.401	1.371	0.61	0.551	0.633	extracellular	GO:0050794 regulation of cellular process; GO:0044707 single-multicellular organism process; GO:0007586 digestion; GO:0006950 response to stress; GO:0080090 regulation of primary metabolic process; GO:0010675 regulation of cellular carbohydrate metabolic process; GO:0044699 single-organism process; GO:0006109 regulation of carbohydrate metabolic process; GO:0010906 regulation of glucose metabolic…	GO:0097708 intracellular vesicle; GO:0043229 intracellular organelle; GO:0005615 extracellular space; GO:0044421 extracellular region part; GO:0031410 cytoplasmic vesicle; GO:0005737 cytoplasm; GO:0031982 vesicle; GO:0012505 endomembrane system; GO:0044424 intracellular part; GO:0005623 cell; GO:0005576 extracellular region; GO:0043226 organelle; GO:0070062 extracellular exosome; GO:0031012 extra…		K22454			IPR000519;	P-type trefoil domain;
Q61908	Cx9C motif-containing protein 4 OS=Mus musculus OX=10090 GN=Cmc4 PE=2 SV=1	0.413	Down	1.54379e-05	Cmc4	7.743	30.9	2	2	2	1.481	1.452	1.398	0.621	0.565	0.602	extracellular		GO:0043226 organelle; GO:0043231 intracellular membrane-bounded organelle; GO:0043229 intracellular organelle; GO:0044464 cell part; GO:0005622 intracellular; GO:0005737 cytoplasm; GO:0044424 intracellular part; GO:0043227 membrane-bounded organelle; GO:0005623 cell; GO:0005739 mitochondrion; GO:0044444 cytoplasmic part;					IPR009069;	Cysteine alpha-hairpin motif superfamily;
P32020	Non-specific lipid-transfer protein OS=Mus musculus OX=10090 GN=Scp2 PE=1 SV=3	0.415	Down	1.69958e-05	Scp2	59.125	19.7	12	40	12	1.479	1.475	1.398	0.637	0.59	0.579	cytoplasm	GO:0042446 hormone biosynthetic process; GO:0042181 ketone biosynthetic process; GO:0065008 regulation of biological quality; GO:0010256 endomembrane system organization; GO:0015850 organic hydroxy compound transport; GO:0032371 regulation of sterol transport; GO:0006066 alcohol metabolic process; GO:0030301 cholesterol transport; GO:0044699 single-organism process; GO:0009058 biosynthetic proces…	GO:0016020 membrane; GO:0044421 extracellular region part; GO:0031982 vesicle; GO:0005737 cytoplasm; GO:0032991 macromolecular complex; GO:0044424 intracellular part; GO:0005623 cell; GO:0044422 organelle part; GO:0031974 membrane-enclosed lumen; GO:0070062 extracellular exosome; GO:0005654 nucleoplasm; GO:0070013 intracellular organelle lumen; GO:0005622 intracellular; GO:0044464 cell part; GO:0…	GO:0036041 long-chain fatty acid binding; GO:0032934 sterol binding; GO:0005102 receptor binding; GO:0005319 lipid transporter activity; GO:0022892 substrate-specific transporter activity; GO:0005515 protein binding; GO:0005496 steroid binding; GO:0097159 organic cyclic compound binding; GO:0016746 transferase activity, transferring acyl groups; GO:0031406 carboxylic acid binding; GO:0003824 cata…	K08764	SCP2, SCPX; sterol carrier protein 2 [EC:2.3.1.176]	mmu00120 Primary bile acid biosynthesis - Mus musculus (mouse); mmu01040 Biosynthesis of unsaturated fatty acids - Mus musculus (mouse); mmu01100 Metabolic pathways - Mus musculus (mouse); mmu01212 Fatty acid metabolism - Mus musculus (mouse); mmu03320 PPAR signaling pathway - Mus musculus (mouse); mmu04146 Peroxisome - Mus musculus (mouse);	IPR016039; IPR020616; IPR020617; IPR003033;	Thiolase-like; Thiolase, N-terminal; Thiolase, C-terminal; SCP2 sterol-binding domain;
P70665	Sialate O-acetylesterase OS=Mus musculus OX=10090 GN=Siae PE=1 SV=3	0.417	Down	3.5671e-06	Siae	60.775	7.9	4	5	4	1.487	1.46	1.399	0.626	0.606	0.579	extracellular	GO:0008152 metabolic process; GO:0050789 regulation of biological process; GO:0002682 regulation of immune system process; GO:0044238 primary metabolic process; GO:0005975 carbohydrate metabolic process; GO:0065007 biological regulation; GO:0071704 organic substance metabolic process;	GO:0043229 intracellular organelle; GO:0005615 extracellular space; GO:0044421 extracellular region part; GO:0005737 cytoplasm; GO:0031982 vesicle; GO:0044424 intracellular part; GO:0005623 cell; GO:0005576 extracellular region; GO:0043226 organelle; GO:0070062 extracellular exosome; GO:0043231 intracellular membrane-bounded organelle; GO:0005622 intracellular; GO:0044464 cell part; GO:0005764 ly…	GO:0001681 sialate O-acetylesterase activity; GO:0052689 carboxylic ester hydrolase activity; GO:0003824 catalytic activity; GO:0016788 hydrolase activity, acting on ester bonds; GO:0034338 short-chain carboxylesterase activity; GO:0008126 acetylesterase activity; GO:0016787 hydrolase activity;	K05970	SIAE; sialate O-acetylesterase [EC:3.1.1.53]		IPR005181; IPR013830;	Sialate O-acetylesterase domain; SGNH hydrolase-type esterase domain;
Q9CQ45	Neudesin OS=Mus musculus OX=10090 GN=Nenf PE=1 SV=1	0.417	Down	4.2985e-09	Nenf	18.904	18.1	3	6	3	1.426	1.427	1.414	0.596	0.588	0.596	extracellular	GO:0050794 regulation of cellular process; GO:0065008 regulation of biological quality; GO:0032270 positive regulation of cellular protein metabolic process; GO:0060255 regulation of macromolecule metabolic process; GO:0031399 regulation of protein modification process; GO:0023051 regulation of signaling; GO:1902533 positive regulation of intracellular signal transduction; GO:0032104 regulation o…	GO:0016020 membrane; GO:0005615 extracellular space; GO:0044421 extracellular region part; GO:0044464 cell part; GO:0012505 endomembrane system; GO:0005623 cell; GO:0005576 extracellular region;	GO:0046872 metal ion binding; GO:0043169 cation binding; GO:0008083 growth factor activity; GO:0005515 protein binding; GO:0005102 receptor binding; GO:0005488 binding; GO:0043167 ion binding;				IPR001199;	Cytochrome b5-like heme/steroid binding domain;
P43025	Tetranectin OS=Mus musculus OX=10090 GN=Clec3b PE=1 SV=2	0.42	Down	3.5298e-05	Clec3b	22.257	25.2	5	8	5	1.505	1.416	1.392	0.641	0.57	0.6	extracellular	GO:0050794 regulation of cellular process; GO:0044707 single-multicellular organism process; GO:0032270 positive regulation of cellular protein metabolic process; GO:1903319 positive regulation of protein maturation; GO:0060255 regulation of macromolecule metabolic process; GO:0044699 single-organism process; GO:0045862 positive regulation of proteolysis; GO:0009893 positive regulation of metabol…	GO:0043229 intracellular organelle; GO:0005615 extracellular space; GO:0044421 extracellular region part; GO:0043232 intracellular non-membrane-bounded organelle; GO:0044446 intracellular organelle part; GO:0005737 cytoplasm; GO:0031982 vesicle; GO:0031981 nuclear lumen; GO:0044452 nucleolar part; GO:0044424 intracellular part; GO:0005730 nucleolus; GO:0005623 cell; GO:0005576 extracellular regio…	GO:0036143 kringle domain binding; GO:0097367 carbohydrate derivative binding; GO:0005488 binding; GO:0043167 ion binding; GO:0030246 carbohydrate binding; GO:0046872 metal ion binding; GO:0043169 cation binding; GO:0043168 anion binding; GO:0019904 protein domain specific binding; GO:0005515 protein binding; GO:0005509 calcium ion binding; GO:0008201 heparin binding; GO:0005539 glycosaminoglycan…	K17520	CLEC3B; C-type lectin domain family 3 member B		IPR001304; IPR016187; IPR016186;	C-type lectin-like; C-type lectin fold; C-type lectin-like/link domain;
P48725	Pericentrin OS=Mus musculus OX=10090 GN=Pcnt PE=1 SV=2	0.426	Down	3.5236e-07	Pcnt	329.46	1.1	3	4	3	1.404	1.411	1.469	0.617	0.604	0.606	nucleus	GO:0044085 cellular component biogenesis; GO:0010941 regulation of cell death; GO:0051674 localization of cell; GO:0043009 chordate embryonic development; GO:0021772 olfactory bulb development; GO:0007420 brain development; GO:0007067 mitotic nuclear division; GO:0048869 cellular developmental process; GO:0022008 neurogenesis; GO:0060271 cilium assembly; GO:0044699 single-organism process; GO:004…	GO:0044421 extracellular region part; GO:0044450 microtubule organizing center part; GO:0005874 microtubule; GO:0005737 cytoplasm; GO:0099512 supramolecular fiber; GO:0044424 intracellular part; GO:0000242 pericentriolar material; GO:0005623 cell; GO:0099080 supramolecular complex; GO:0044422 organelle part; GO:0043228 non-membrane-bounded organelle; GO:0005856 cytoskeleton; GO:0005815 microtubul…	GO:0005515 protein binding; GO:0005516 calmodulin binding; GO:0005488 binding;	K16481	PCNT; pericentrin		IPR019528;	Pericentrin/AKAP-450 centrosomal targeting domain;
Q9JL35	High mobility group nucleosome-binding domain-containing protein 5 OS=Mus musculus OX=10090 GN=Hmgn5 PE=1 SV=2	0.427	Down	4.2677e-06	Hmgn5	45.343	24.6	9	17	9	1.455	1.45	1.366	0.633	0.598	0.591	nucleus	GO:0050794 regulation of cellular process; GO:0016043 cellular component organization; GO:0006518 peptide metabolic process; GO:0006725 cellular aromatic compound metabolic process; GO:0097659 nucleic acid-templated transcription; GO:0060255 regulation of macromolecule metabolic process; GO:0019219 regulation of nucleobase-containing compound metabolic process; GO:0009058 biosynthetic process; GO…	GO:0043229 intracellular organelle; GO:0043232 intracellular non-membrane-bounded organelle; GO:0044446 intracellular organelle part; GO:0031981 nuclear lumen; GO:0044424 intracellular part; GO:0005623 cell; GO:0044422 organelle part; GO:0044427 chromosomal part; GO:0043228 non-membrane-bounded organelle; GO:0043226 organelle; GO:0043231 intracellular membrane-bounded organelle; GO:0031974 membra…	GO:0097159 organic cyclic compound binding; GO:1901363 heterocyclic compound binding; GO:0003677 DNA binding; GO:0031490 chromatin DNA binding; GO:0005488 binding; GO:0044877 macromolecular complex binding; GO:0003676 nucleic acid binding; GO:0031491 nucleosome binding; GO:0003682 chromatin binding; GO:0031492 nucleosomal DNA binding;	K17045	HMGN5; high-mobility group nucleosome-binding domain-containing protein 5
Q8K5B2	Multiple coagulation factor deficiency protein 2 homolog OS=Mus musculus OX=10090 GN=Mcfd2 PE=1 SV=1	0.433	Down	3.5142e-06	Mcfd2	16.168	11.7	1	5	1	1.489	1.418	1.416	0.63	0.597	0.643	extracellular	GO:0044281 small molecule metabolic process; GO:0016192 vesicle-mediated transport; GO:0044763 single-organism cellular process; GO:0044699 single-organism process; GO:0071702 organic substance transport; GO:0044237 cellular metabolic process; GO:0015031 protein transport; GO:0071704 organic substance metabolic process; GO:0051234 establishment of localization; GO:0045184 establishment of protein…	GO:0043226 organelle; GO:0043231 intracellular membrane-bounded organelle; GO:0043229 intracellular organelle; GO:0005783 endoplasmic reticulum; GO:0044464 cell part; GO:0005622 intracellular; GO:0005793 endoplasmic reticulum-Golgi intermediate compartment; GO:0005737 cytoplasm; GO:0012505 endomembrane system; GO:0044424 intracellular part; GO:0005794 Golgi apparatus; GO:0043227 membrane-bounded …	GO:0046872 metal ion binding; GO:0043169 cation binding; GO:0005509 calcium ion binding; GO:0005488 binding; GO:0043167 ion binding;	K20364	MCFD2; multiple coagulation factor deficiency protein 2		IPR002048; IPR011992;	EF-hand domain; EF-hand domain pair;
Q9D8B4	NADH dehydrogenase [ubiquinone] 1 alpha subcomplex subunit 11 OS=Mus musculus OX=10090 GN=Ndufa11 PE=1 SV=2	0.433	Down	1.6619e-06	Ndufa11	14.982	24.1	2	5	2	1.438	1.418	1.415	0.643	0.597	0.608	extracellular	GO:0044699 single-organism process; GO:0008152 metabolic process; GO:0055114 oxidation-reduction process; GO:0044710 single-organism metabolic process;	GO:0016020 membrane; GO:0098800 inner mitochondrial membrane protein complex; GO:0031090 organelle membrane; GO:0098796 membrane protein complex; GO:0005737 cytoplasm; GO:0031224 intrinsic component of membrane; GO:0032991 macromolecular complex; GO:0045271 respiratory chain complex I; GO:0044424 intracellular part; GO:0098798 mitochondrial protein complex; GO:0005747 mitochondrial respiratory ch…		K03956	NDUFA11; NADH dehydrogenase (ubiquinone) 1 alpha subcomplex subunit 11	mmu00190 Oxidative phosphorylation - Mus musculus (mouse); mmu01100 Metabolic pathways - Mus musculus (mouse); mmu04714 Thermogenesis - Mus musculus (mouse); mmu04723 Retrograde endocannabinoid signaling - Mus musculus (mouse); mmu04932 Non-alcoholic fatty liver disease (NAFLD) - Mus musculus (mouse); mmu05010 Alzheimer disease - Mus musculus (mouse); mmu05012 Parkinson disease - Mus musculus (mo…
P02802	Metallothionein-1 OS=Mus musculus OX=10090 GN=Mt1 PE=1 SV=1	0.434	Down	2.1102e-07	Mt1	6.0181	34.4	3	4	2	1.433	1.437	1.4	0.606	0.629	0.619	extracellular	GO:0044700 single organism signaling; GO:0071247 cellular response to chromate; GO:0010941 regulation of cell death; GO:0065008 regulation of biological quality; GO:0072503 cellular divalent inorganic cation homeostasis; GO:0043523 regulation of neuron apoptotic process; GO:0044699 single-organism process; GO:0055069 zinc ion homeostasis; GO:0007165 signal transduction; GO:0007154 cell communicat…	GO:0043229 intracellular organelle; GO:0005737 cytoplasm; GO:0044424 intracellular part; GO:0005623 cell; GO:0005829 cytosol; GO:0043231 intracellular membrane-bounded organelle; GO:0043226 organelle; GO:0005634 nucleus; GO:0005622 intracellular; GO:0044464 cell part; GO:0005764 lysosome; GO:0005773 vacuole; GO:0048471 perinuclear region of cytoplasm; GO:0043227 membrane-bounded organelle; GO:004…	GO:0046914 transition metal ion binding; GO:0005488 binding; GO:0043167 ion binding; GO:0046872 metal ion binding; GO:0043169 cation binding; GO:0005507 copper ion binding; GO:0008270 zinc ion binding;	K14739	MT1_2; metallothionein 1/2	mmu04978 Mineral absorption - Mus musculus (mouse);	IPR023587; IPR017854;	Metallothionein domain, vertebrate; Metallothionein domain;
Q9CPU0	Lactoylglutathione lyase OS=Mus musculus OX=10090 GN=Glo1 PE=1 SV=3	0.435	Down	4.4023e-06	Glo1	20.809	42.4	7	22	7	1.462	1.454	1.361	0.625	0.637	0.6	cytoplasm	GO:0010941 regulation of cell death; GO:0006518 peptide metabolic process; GO:0042182 ketone catabolic process; GO:0048869 cellular developmental process; GO:0044699 single-organism process; GO:0044237 cellular metabolic process; GO:2001141 regulation of RNA biosynthetic process; GO:0008152 metabolic process; GO:0042180 cellular ketone metabolic process; GO:0006749 glutathione metabolic process; …	GO:0016020 membrane; GO:0043229 intracellular organelle; GO:0044421 extracellular region part; GO:0071944 cell periphery; GO:0005737 cytoplasm; GO:0031982 vesicle; GO:0044424 intracellular part; GO:0005829 cytosol; GO:0005623 cell; GO:0005576 extracellular region; GO:0005886 plasma membrane; GO:0043226 organelle; GO:0070062 extracellular exosome; GO:0043231 intracellular membrane-bounded organell…	GO:0004462 lactoylglutathione lyase activity; GO:0046914 transition metal ion binding; GO:0003824 catalytic activity; GO:0005488 binding; GO:0043167 ion binding; GO:0016829 lyase activity; GO:0043169 cation binding; GO:0046872 metal ion binding; GO:0008270 zinc ion binding; GO:0016846 carbon-sulfur lyase activity;	K01759	GLO1, gloA; lactoylglutathione lyase [EC:4.4.1.5]	mmu00620 Pyruvate metabolism - Mus musculus (mouse); mmu01100 Metabolic pathways - Mus musculus (mouse);	IPR029068; IPR004360;	Glyoxalase/Bleomycin resistance protein/Dihydroxybiphenyl dioxygenase; Glyoxalase/fosfomycin resistance/dioxygenase domain;
Q9CRB6	Tubulin polymerization-promoting protein family member 3 OS=Mus musculus OX=10090 GN=Tppp3 PE=1 SV=1	0.435	Down	4.2029e-06	Tppp3	18.965	54	12	26	12	1.472	1.409	1.386	0.643	0.595	0.617	cytoplasm	GO:0044085 cellular component biogenesis; GO:0016043 cellular component organization; GO:0034622 cellular macromolecular complex assembly; GO:0071822 protein complex subunit organization; GO:0031109 microtubule polymerization or depolymerization; GO:0044763 single-organism cellular process; GO:0044699 single-organism process; GO:0007017 microtubule-based process; GO:0043933 macromolecular complex…	GO:0043229 intracellular organelle; GO:0099513 polymeric cytoskeletal fiber; GO:0044421 extracellular region part; GO:0005874 microtubule; GO:0043232 intracellular non-membrane-bounded organelle; GO:0044430 cytoskeletal part; GO:0005737 cytoplasm; GO:0044446 intracellular organelle part; GO:0031982 vesicle; GO:0099512 supramolecular fiber; GO:0044424 intracellular part; GO:0099080 supramolecular …	GO:0015631 tubulin binding; GO:0005515 protein binding; GO:0008092 cytoskeletal protein binding; GO:0005488 binding;				IPR011992;	EF-hand domain pair;
P26645	Myristoylated alanine-rich C-kinase substrate OS=Mus musculus OX=10090 GN=Marcks PE=1 SV=2	0.436	Down	1.7409e-06	Marcks	29.661	13.3	3	7	3	1.447	1.441	1.375	0.638	0.604	0.615	nucleus		GO:0016020 membrane; GO:0044421 extracellular region part; GO:0005938 cell cortex; GO:0030054 cell junction; GO:0071944 cell periphery; GO:0005737 cytoplasm; GO:0099568 cytoplasmic region; GO:0031982 vesicle; GO:0044424 intracellular part; GO:0042585 germinal vesicle; GO:0005623 cell; GO:0044422 organelle part; GO:0043228 non-membrane-bounded organelle; GO:0070062 extracellular exosome; GO:000585…	GO:0008092 cytoskeletal protein binding; GO:0005488 binding; GO:0019901 protein kinase binding; GO:0003779 actin binding; GO:0005080 protein kinase C binding; GO:0005515 protein binding; GO:0019900 kinase binding; GO:0005516 calmodulin binding; GO:0019899 enzyme binding;	K12561	MARCKS; myristoylated alanine-rich C-kinase substrate	mmu04666 Fc gamma R-mediated phagocytosis - Mus musculus (mouse); mmu05206 MicroRNAs in cancer - Mus musculus (mouse);
Q9CYR0	Single-stranded DNA-binding protein, mitochondrial OS=Mus musculus OX=10090 GN=Ssbp1 PE=1 SV=1	0.438	Down	0.0026437	Ssbp1	17.319	15.8	2	2	2	1.427	1.408	1.415	0.665	0.574	0.621	nucleus	GO:0016043 cellular component organization; GO:0006260 DNA replication; GO:0006725 cellular aromatic compound metabolic process; GO:0006259 DNA metabolic process; GO:0048869 cellular developmental process; GO:0032989 cellular component morphogenesis; GO:0044699 single-organism process; GO:0009058 biosynthetic process; GO:0070584 mitochondrion morphogenesis; GO:0044237 cellular metabolic process; …	GO:0005759 mitochondrial matrix; GO:0043229 intracellular organelle; GO:0044421 extracellular region part; GO:0042645 mitochondrial nucleoid; GO:0044429 mitochondrial part; GO:0043232 intracellular non-membrane-bounded organelle; GO:0005737 cytoplasm; GO:0044446 intracellular organelle part; GO:0031982 vesicle; GO:0044424 intracellular part; GO:0005623 cell; GO:0005576 extracellular region; GO:00…	GO:0097159 organic cyclic compound binding; GO:1901363 heterocyclic compound binding; GO:0003677 DNA binding; GO:0003723 RNA binding; GO:0005488 binding; GO:0003676 nucleic acid binding; GO:0003697 single-stranded DNA binding; GO:0003682 chromatin binding;	K03111	ssb; single-strand DNA-binding protein	mmu03030 DNA replication - Mus musculus (mouse); mmu03430 Mismatch repair - Mus musculus (mouse); mmu03440 Homologous recombination - Mus musculus (mouse);	IPR012340;	Nucleic acid-binding, OB-fold;
P28481	Collagen alpha-1(II) chain OS=Mus musculus OX=10090 GN=Col2a1 PE=1 SV=2	0.441	Down	2.4115e-06	Col2a1	141.97	1.2	1	5	1	1.439	1.424	1.342	0.609	0.632	0.613	extracellular	GO:0065008 regulation of biological quality; GO:0010941 regulation of cell death; GO:0030199 collagen fibril organization; GO:0007601 visual perception; GO:0043009 chordate embryonic development; GO:0044237 cellular metabolic process; GO:0050877 neurological system process; GO:0008152 metabolic process; GO:0035107 appendage morphogenesis; GO:0007507 heart development; GO:0048562 embryonic organ m…	GO:0098643 banded collagen fibril; GO:0005615 extracellular space; GO:0044421 extracellular region part; GO:0098644 complex of collagen trimers; GO:0005737 cytoplasm; GO:0005583 fibrillar collagen trimer; GO:0032991 macromolecular complex; GO:0099512 supramolecular fiber; GO:0044424 intracellular part; GO:0099080 supramolecular complex; GO:0005623 cell; GO:0044420 extracellular matrix component; …	GO:0005201 extracellular matrix structural constituent; GO:0042802 identical protein binding; GO:0019838 growth factor binding; GO:0005488 binding; GO:0043167 ion binding; GO:0048407 platelet-derived growth factor binding; GO:0046872 metal ion binding; GO:0043169 cation binding; GO:0005515 protein binding; GO:0005198 structural molecule activity;	K19719	COL2A; collagen, type II, alpha	mmu04151 PI3K-Akt signaling pathway - Mus musculus (mouse); mmu04510 Focal adhesion - Mus musculus (mouse); mmu04512 ECM-receptor interaction - Mus musculus (mouse); mmu04974 Protein digestion and absorption - Mus musculus (mouse); mmu05165 Human papillomavirus infection - Mus musculus (mouse);	IPR001007; IPR000885;	VWFC domain; Fibrillar collagen, C-terminal;
Q80WQ6	Inactive rhomboid protein 2 OS=Mus musculus OX=10090 GN=Rhbdf2 PE=1 SV=1	0.441	Down	4.6969e-06	Rhbdf2	93.433	0.8	1	2	1	1.376	1.443	1.418	0.632	0.644	0.592	plasma membrane	GO:0050794 regulation of cellular process; GO:0023051 regulation of signaling; GO:0051046 regulation of secretion; GO:0048519 negative regulation of biological process; GO:0048523 negative regulation of cellular process; GO:0015031 protein transport; GO:0070201 regulation of establishment of protein localization; GO:0071704 organic substance metabolic process; GO:0051234 establishment of localiza…	GO:0043229 intracellular organelle; GO:0016020 membrane; GO:0042175 nuclear outer membrane-endoplasmic reticulum membrane network; GO:0005783 endoplasmic reticulum; GO:0071944 cell periphery; GO:0044446 intracellular organelle part; GO:0005737 cytoplasm; GO:0031224 intrinsic component of membrane; GO:0012505 endomembrane system; GO:0044424 intracellular part; GO:0005623 cell; GO:0016021 integral …	GO:0004252 serine-type endopeptidase activity; GO:0004175 endopeptidase activity; GO:0008233 peptidase activity; GO:0003824 catalytic activity; GO:0017171 serine hydrolase activity; GO:0008236 serine-type peptidase activity; GO:0070011 peptidase activity, acting on L-amino acid peptides; GO:0016787 hydrolase activity;				IPR022764;	Peptidase S54, rhomboid domain;
Q61400	Carcinoembryonic antigen-related cell adhesion molecule 10 OS=Mus musculus OX=10090 GN=Ceacam10 PE=1 SV=1	0.444	Down	4.3747e-05	Ceacam10	29.473	10.9	3	5	3	1.451	1.446	1.335	0.662	0.626	0.589	extracellular	GO:0030317 flagellated sperm motility; GO:0051674 localization of cell; GO:0097722 sperm motility; GO:0044763 single-organism cellular process; GO:0006928 movement of cell or subcellular component; GO:0044699 single-organism process; GO:0040011 locomotion; GO:0048870 cell motility; GO:0051179 localization; GO:0009987 cellular process;	GO:0005615 extracellular space; GO:0044421 extracellular region part; GO:0005576 extracellular region;	GO:0005515 protein binding; GO:0005488 binding;	K06499	CEACAM, CD66; carcinoembryonic antigen-related cell adhesion molecule		IPR007110; IPR013783; IPR013106;	Immunoglobulin-like domain; Immunoglobulin-like fold; Immunoglobulin V-set domain;
O54998	Peptidyl-prolyl cis-trans isomerase FKBP7 OS=Mus musculus OX=10090 GN=Fkbp7 PE=1 SV=1	0.445	Down	2.3199e-06	Fkbp7	24.913	8.7	2	3	2	1.472	1.383	1.375	0.64	0.624	0.619	extracellular	GO:0061077 chaperone-mediated protein folding; GO:0044267 cellular protein metabolic process; GO:0044238 primary metabolic process; GO:0018208 peptidyl-proline modification; GO:0000413 protein peptidyl-prolyl isomerization; GO:0044237 cellular metabolic process; GO:0071704 organic substance metabolic process; GO:0006457 protein folding; GO:0018193 peptidyl-amino acid modification; GO:0008152 meta…	GO:0005788 endoplasmic reticulum lumen; GO:0043229 intracellular organelle; GO:0005783 endoplasmic reticulum; GO:0005737 cytoplasm; GO:0044446 intracellular organelle part; GO:0012505 endomembrane system; GO:0044424 intracellular part; GO:0005623 cell; GO:0044422 organelle part; GO:0043226 organelle; GO:0043231 intracellular membrane-bounded organelle; GO:0031974 membrane-enclosed lumen; GO:00700…	GO:0003755 peptidyl-prolyl cis-trans isomerase activity; GO:0043167 ion binding; GO:0005515 protein binding; GO:0008144 drug binding; GO:1901363 heterocyclic compound binding; GO:0097159 organic cyclic compound binding; GO:0016853 isomerase activity; GO:0003824 catalytic activity; GO:0005488 binding; GO:0046872 metal ion binding; GO:0043169 cation binding; GO:0005509 calcium ion binding; GO:00055…	K09573	FKBP7; FK506-binding protein 7 [EC:5.2.1.8]		IPR002048; IPR011992; IPR001179;	EF-hand domain; EF-hand domain pair; FKBP-type peptidyl-prolyl cis-trans isomerase domain;
P61961	Ubiquitin-fold modifier 1 OS=Mus musculus OX=10090 GN=Ufm1 PE=1 SV=1	0.446	Down	7.7891e-05	Ufm1	9.1175	35.3	3	8	3	1.315	1.426	1.423	0.646	0.641	0.57	cytoplasm	GO:0050794 regulation of cellular process; GO:0033554 cellular response to stress; GO:0010941 regulation of cell death; GO:0043069 negative regulation of programmed cell death; GO:0034976 response to endoplasmic reticulum stress; GO:0023051 regulation of signaling; GO:0043067 regulation of programmed cell death; GO:0044267 cellular protein metabolic process; GO:0048519 negative regulation of biol…	GO:0043229 intracellular organelle; GO:0005783 endoplasmic reticulum; GO:0044421 extracellular region part; GO:0005737 cytoplasm; GO:0031982 vesicle; GO:0012505 endomembrane system; GO:0044424 intracellular part; GO:0005623 cell; GO:0005576 extracellular region; GO:0043226 organelle; GO:0070062 extracellular exosome; GO:0043231 intracellular membrane-bounded organelle; GO:0005634 nucleus; GO:0005…	GO:0005515 protein binding; GO:0005488 binding;	K12162	UFM1; ubiquitin-fold modifier 1		IPR029071;	Ubiquitin-related domain;
Q80UG2	Plexin-A4 OS=Mus musculus OX=10090 GN=Plxna4 PE=1 SV=3	0.45	Down	0.000195269	Plxna4	212.56	1	2	3	2	1.442	1.496	1.273	0.676	0.6	0.621	peroxisome	GO:0044700 single organism signaling; GO:0065008 regulation of biological quality; GO:0007166 cell surface receptor signaling pathway; GO:0021564 vagus nerve development; GO:0021637 trigeminal nerve structural organization; GO:0007420 brain development; GO:0048869 cellular developmental process; GO:0048666 neuron development; GO:0032989 cellular component morphogenesis; GO:0022008 neurogenesis; G…	GO:0016020 membrane; GO:0044464 cell part; GO:0071944 cell periphery; GO:0044425 membrane part; GO:0031224 intrinsic component of membrane; GO:0005623 cell; GO:0016021 integral component of membrane; GO:0005886 plasma membrane;	GO:0038023 signaling receptor activity; GO:0060089 molecular transducer activity; GO:0004872 receptor activity; GO:0005488 binding; GO:0017154 semaphorin receptor activity; GO:0005515 protein binding; GO:0004888 transmembrane signaling receptor activity; GO:0004871 signal transducer activity; GO:0099600 transmembrane receptor activity;	K06820	PLXNA; plexin A	mmu04360 Axon guidance - Mus musculus (mouse);	IPR013548; IPR013783; IPR014756; IPR015943; IPR016201; IPR002909; IPR008936; IPR001627;	Plexin, cytoplasmic RasGAP domain; Immunoglobulin-like fold; Immunoglobulin E-set; WD40/YVTN repeat-like-containing domain; PSI domain; IPT domain; Rho GTPase activation protein; Sema domain;
Q9Z0J0	NPC intracellular cholesterol transporter 2 OS=Mus musculus OX=10090 GN=Npc2 PE=1 SV=1	0.45	Down	1.974e-06	Npc2	16.442	35.6	6	14	6	1.427	1.408	1.377	0.643	0.606	0.645	extracellular	GO:0015918 sterol transport; GO:0046907 intracellular transport; GO:0065008 regulation of biological quality; GO:0015850 organic hydroxy compound transport; GO:1901615 organic hydroxy compound metabolic process; GO:1902652 secondary alcohol metabolic process; GO:0033344 cholesterol efflux; GO:0030301 cholesterol transport; GO:0006066 alcohol metabolic process; GO:0044699 single-organism process; …	GO:0043229 intracellular organelle; GO:0005615 extracellular space; GO:0005783 endoplasmic reticulum; GO:0044421 extracellular region part; GO:0005737 cytoplasm; GO:0031982 vesicle; GO:0012505 endomembrane system; GO:0044424 intracellular part; GO:0005623 cell; GO:0005576 extracellular region; GO:0043226 organelle; GO:0070062 extracellular exosome; GO:0043231 intracellular membrane-bounded organe…	GO:0097159 organic cyclic compound binding; GO:0015485 cholesterol binding; GO:0032934 sterol binding; GO:0005488 binding; GO:0043178 alcohol binding; GO:0008289 lipid binding; GO:0005515 protein binding; GO:0019899 enzyme binding; GO:0005496 steroid binding; GO:0036094 small molecule binding;	K13443	NPC2; Niemann-Pick C2 protein	mmu04142 Lysosome - Mus musculus (mouse); mmu04979 Cholesterol metabolism - Mus musculus (mouse);	IPR033916; IPR014756; IPR003172;	ML domain, Npc2 like; Immunoglobulin E-set; MD-2-related lipid-recognition domain;
Q6IRU5	Clathrin light chain B OS=Mus musculus OX=10090 GN=Cltb PE=1 SV=1	0.452	Down	8.7425e-07	Cltb	25.171	41	10	18	10	1.406	1.384	1.398	0.651	0.628	0.612	cytoplasm,nucleus	GO:0046907 intracellular transport; GO:0016192 vesicle-mediated transport; GO:0071702 organic substance transport; GO:0006897 endocytosis; GO:0015031 protein transport; GO:0051641 cellular localization; GO:0051234 establishment of localization; GO:0006810 transport; GO:0045184 establishment of protein localization; GO:0070727 cellular macromolecule localization; GO:0072583 clathrin-dependent endo…	GO:0016020 membrane; GO:0031090 organelle membrane; GO:0005737 cytoplasm; GO:0044433 cytoplasmic vesicle part; GO:0032991 macromolecular complex; GO:0005623 cell; GO:0044422 organelle part; GO:0098590 plasma membrane region; GO:0030136 clathrin-coated vesicle; GO:0005622 intracellular; GO:0098589 membrane region; GO:0098791 Golgi subcompartment; GO:0012510 trans-Golgi network transport vesicle me…	GO:0030276 clathrin binding; GO:0042277 peptide binding; GO:0005488 binding; GO:0032050 clathrin heavy chain binding; GO:0005515 protein binding; GO:0033218 amide binding; GO:0005198 structural molecule activity;	K04645	CLTB, LCB; clathrin light chain B	mmu04142 Lysosome - Mus musculus (mouse); mmu04144 Endocytosis - Mus musculus (mouse); mmu04721 Synaptic vesicle cycle - Mus musculus (mouse); mmu04961 Endocrine and other factor-regulated calcium reabsorption - Mus musculus (mouse); mmu05016 Huntington disease - Mus musculus (mouse); mmu05100 Bacterial invasion of epithelial cells - Mus musculus (mouse);
Q9ET47	Espin OS=Mus musculus OX=10090 GN=Espn PE=1 SV=2	0.456	Down	2.357e-05	Espn	94.496	2.2	2	3	2	1.45	1.402	1.344	0.671	0.607	0.634	nucleus	GO:0050794 regulation of cellular process; GO:0044085 cellular component biogenesis; GO:0016043 cellular component organization; GO:0030046 parallel actin filament bundle assembly; GO:0060491 regulation of cell projection assembly; GO:0051129 negative regulation of cellular component organization; GO:0044699 single-organism process; GO:0007015 actin filament organization; GO:0031344 regulation of…	GO:0030425 dendrite; GO:0098862 cluster of actin-based cell projections; GO:0005903 brush border; GO:0030054 cell junction; GO:0005737 cytoplasm; GO:0032991 macromolecular complex; GO:0099512 supramolecular fiber; GO:0044424 intracellular part; GO:0099080 supramolecular complex; GO:0098858 actin-based cell projection; GO:0005623 cell; GO:0043197 dendritic spine; GO:0044422 organelle part; GO:0043…	GO:0051015 actin filament binding; GO:0008092 cytoskeletal protein binding; GO:0005488 binding; GO:0044877 macromolecular complex binding; GO:0003779 actin binding; GO:0019904 protein domain specific binding; GO:0005515 protein binding; GO:0017124 SH3 domain binding; GO:0032403 protein complex binding;				IPR003124; IPR020683; IPR000095;	WH2 domain; Ankyrin repeat-containing domain; CRIB domain;
P70296	Phosphatidylethanolamine-binding protein 1 OS=Mus musculus OX=10090 GN=Pebp1 PE=1 SV=3	0.456	Down	1.59763e-05	Pebp1	20.83	88.8	13	49	13	1.406	1.407	1.386	0.676	0.622	0.617	cytoplasm	GO:0044700 single organism signaling; GO:0021700 developmental maturation; GO:0065008 regulation of biological quality; GO:0021766 hippocampus development; GO:0022414 reproductive process; GO:0007420 brain development; GO:0046683 response to organophosphorus; GO:0044237 cellular metabolic process; GO:0010564 regulation of cell cycle process; GO:0043950 positive regulation of cAMP-mediated signali…	GO:0016020 membrane; GO:0019867 outer membrane; GO:0005783 endoplasmic reticulum; GO:0005615 extracellular space; GO:0044421 extracellular region part; GO:0031090 organelle membrane; GO:0031410 cytoplasmic vesicle; GO:0031982 vesicle; GO:0005737 cytoplasm; GO:0043025 neuronal cell body; GO:0044424 intracellular part; GO:0005623 cell; GO:0044422 organelle part; GO:0043679 axon terminus; GO:0005740…	GO:1901265 nucleoside phosphate binding; GO:0005102 receptor binding; GO:0061134 peptidase regulator activity; GO:0019901 protein kinase binding; GO:0005515 protein binding; GO:0098772 molecular function regulator; GO:0004857 enzyme inhibitor activity; GO:1901363 heterocyclic compound binding; GO:0097159 organic cyclic compound binding; GO:0032553 ribonucleotide binding; GO:0005488 binding; GO:00…
Q80ZA0	Intelectin-1b OS=Mus musculus OX=10090 GN=Itln1b PE=1 SV=1	0.458	Down	5.9418e-05	Itln1b	35.069	5.8	2	2	2	1.442	1.413	1.335	0.668	0.593	0.658	extracellular	GO:0009605 response to external stimulus; GO:0002215 defense response to nematode; GO:0006950 response to stress; GO:0009624 response to nematode; GO:0098542 defense response to other organism; GO:0006952 defense response; GO:0043207 response to external biotic stimulus; GO:0050896 response to stimulus; GO:0051707 response to other organism; GO:0051704 multi-organism process; GO:0009607 response …	GO:0016020 membrane; GO:0005615 extracellular space; GO:0044421 extracellular region part; GO:0044464 cell part; GO:0071944 cell periphery; GO:0044425 membrane part; GO:0031225 anchored component of membrane; GO:0031224 intrinsic component of membrane; GO:0005623 cell; GO:0005576 extracellular region; GO:0005886 plasma membrane;	GO:0030246 carbohydrate binding; GO:0046872 metal ion binding; GO:0043169 cation binding; GO:0005488 binding; GO:0043167 ion binding;				IPR002181; IPR014716;	Fibrinogen, alpha/beta/gamma chain, C-terminal globular domain; Fibrinogen, alpha/beta/gamma chain, C-terminal globular, subdomain 1;
Q62425	Cytochrome c oxidase subunit NDUFA4 OS=Mus musculus OX=10090 GN=Ndufa4 PE=1 SV=2	0.459	Down	1.1164e-06	Ndufa4	9.3267	46.3	5	17	5	1.425	1.402	1.352	0.653	0.638	0.628	extracellular	GO:0098655 cation transmembrane transport; GO:0034220 ion transmembrane transport; GO:0098660 inorganic ion transmembrane transport; GO:0055114 oxidation-reduction process; GO:0044699 single-organism process; GO:0015992 proton transport; GO:0006818 hydrogen transport; GO:0051234 establishment of localization; GO:0006810 transport; GO:0055085 transmembrane transport; GO:0008152 metabolic process; …	GO:0016020 membrane; GO:0044421 extracellular region part; GO:0098800 inner mitochondrial membrane protein complex; GO:0031090 organelle membrane; GO:0098796 membrane protein complex; GO:0005737 cytoplasm; GO:0031982 vesicle; GO:0032991 macromolecular complex; GO:0098798 mitochondrial protein complex; GO:0044424 intracellular part; GO:0044455 mitochondrial membrane part; GO:0005623 cell; GO:00444…	GO:0015075 ion transmembrane transporter activity; GO:0044877 macromolecular complex binding; GO:0022892 substrate-specific transporter activity; GO:0005515 protein binding; GO:0015077 monovalent inorganic cation transmembrane transporter activity; GO:0016676 oxidoreductase activity, acting on a heme group of donors, oxygen as acceptor; GO:0016675 oxidoreductase activity, acting on a heme group o…	K03948	NDUFA4; NADH dehydrogenase (ubiquinone) 1 alpha subcomplex subunit 4	mmu00190 Oxidative phosphorylation - Mus musculus (mouse); mmu01100 Metabolic pathways - Mus musculus (mouse); mmu04714 Thermogenesis - Mus musculus (mouse); mmu04723 Retrograde endocannabinoid signaling - Mus musculus (mouse); mmu04932 Non-alcoholic fatty liver disease (NAFLD) - Mus musculus (mouse); mmu05010 Alzheimer disease - Mus musculus (mouse); mmu05012 Parkinson disease - Mus musculus (mo…
Q91V76	Ester hydrolase C11orf54 homolog OS=Mus musculus OX=10090 PE=1 SV=1	0.46	Down	3.8821e-07	---	34.995	55.2	16	29	16	1.411	1.374	1.361	0.647	0.637	0.625	cytoplasm		GO:0043229 intracellular organelle; GO:0044421 extracellular region part; GO:0044446 intracellular organelle part; GO:0031982 vesicle; GO:0031981 nuclear lumen; GO:0044424 intracellular part; GO:0016604 nuclear body; GO:0005623 cell; GO:0005576 extracellular region; GO:0044422 organelle part; GO:0031974 membrane-enclosed lumen; GO:0043226 organelle; GO:0070062 extracellular exosome; GO:0043231 in…	GO:0046914 transition metal ion binding; GO:0003824 catalytic activity; GO:0005488 binding; GO:0016788 hydrolase activity, acting on ester bonds; GO:0043167 ion binding; GO:0043169 cation binding; GO:0046872 metal ion binding; GO:0016787 hydrolase activity; GO:0008270 zinc ion binding;				IPR015021;	Domain of unknown function DUF1907;
P61089	Ubiquitin-conjugating enzyme E2 N OS=Mus musculus OX=10090 GN=Ube2n PE=1 SV=1	0.462	Down	4.3028e-05	Ube2n	17.138	50.7	8	25	8	1.397	1.383	1.351	0.687	0.616	0.605	mitochondria	GO:0044700 single organism signaling; GO:0032270 positive regulation of cellular protein metabolic process; GO:0007166 cell surface receptor signaling pathway; GO:0051443 positive regulation of ubiquitin-protein transferase activity; GO:0044237 cellular metabolic process; GO:1905269 positive regulation of chromatin organization; GO:0008152 metabolic process; GO:0043122 regulation of I-kappaB kina…	GO:0044421 extracellular region part; GO:0031982 vesicle; GO:0005737 cytoplasm; GO:0032991 macromolecular complex; GO:0044424 intracellular part; GO:0005623 cell; GO:0044422 organelle part; GO:0043228 non-membrane-bounded organelle; GO:0031974 membrane-enclosed lumen; GO:0070062 extracellular exosome; GO:0035370 UBC13-UEV1A complex; GO:1902494 catalytic complex; GO:0070013 intracellular organelle…	GO:1901265 nucleoside phosphate binding; GO:0031625 ubiquitin protein ligase binding; GO:0005515 protein binding; GO:0032182 ubiquitin-like protein binding; GO:1901363 heterocyclic compound binding; GO:0097159 organic cyclic compound binding; GO:0061630 ubiquitin protein ligase activity; GO:0032553 ribonucleotide binding; GO:0003824 catalytic activity; GO:0005488 binding; GO:0032550 purine ribonu…	K10580	UBE2N, BLU, UBC13; ubiquitin-conjugating enzyme E2 N [EC:2.3.2.23]	mmu04120 Ubiquitin mediated proteolysis - Mus musculus (mouse);	IPR016135; IPR000608;	Ubiquitin-conjugating enzyme/RWD-like; Ubiquitin-conjugating enzyme E2;
Q8VHC3	Selenoprotein M OS=Mus musculus OX=10090 GN=Selenom PE=1 SV=3	0.462	Down	0.00194295	Selenom	16.377	40.7	5	11	5	1.38	1.395	1.395	0.687	0.62	0.621	extracellular	GO:0044700 single organism signaling; GO:0044707 single-multicellular organism process; GO:0015850 organic hydroxy compound transport; GO:0009914 hormone transport; GO:0065008 regulation of biological quality; GO:0035933 glucocorticoid secretion; GO:0044699 single-organism process; GO:0050896 response to stimulus; GO:0051234 establishment of localization; GO:0046879 hormone secretion; GO:0008152 …	GO:0043226 organelle; GO:0043231 intracellular membrane-bounded organelle; GO:0043229 intracellular organelle; GO:0005783 endoplasmic reticulum; GO:0044464 cell part; GO:0005622 intracellular; GO:0005737 cytoplasm; GO:0048471 perinuclear region of cytoplasm; GO:0012505 endomembrane system; GO:0044424 intracellular part; GO:0005794 Golgi apparatus; GO:0043227 membrane-bounded organelle; GO:0005623…					IPR012336;	Thioredoxin-like fold;
P99027	60S acidic ribosomal protein P2 OS=Mus musculus OX=10090 GN=Rplp2 PE=1 SV=3	0.463	Down	2.2666e-05	Rplp2	11.651	77.4	6	40	6	1.418	1.395	1.349	0.682	0.612	0.635	mitochondria	GO:0006518 peptide metabolic process; GO:0006414 translational elongation; GO:0043043 peptide biosynthetic process; GO:0044267 cellular protein metabolic process; GO:0006807 nitrogen compound metabolic process; GO:0009058 biosynthetic process; GO:0043603 cellular amide metabolic process; GO:0044238 primary metabolic process; GO:1901566 organonitrogen compound biosynthetic process; GO:1901576 orga…	GO:0016020 membrane; GO:0044421 extracellular region part; GO:0030054 cell junction; GO:0005737 cytoplasm; GO:0031982 vesicle; GO:0032991 macromolecular complex; GO:0044424 intracellular part; GO:0005623 cell; GO:0044422 organelle part; GO:0043228 non-membrane-bounded organelle; GO:0070062 extracellular exosome; GO:0005925 focal adhesion; GO:0044391 ribosomal subunit; GO:0005622 intracellular; GO…	GO:0003735 structural constituent of ribosome; GO:0005198 structural molecule activity;	K02943	RP-LP2, RPLP2; large subunit ribosomal protein LP2	mmu03010 Ribosome - Mus musculus (mouse);
P21460	Cystatin-C OS=Mus musculus OX=10090 GN=Cst3 PE=1 SV=2	0.465	Down	1.6182e-05	Cst3	15.531	27.1	3	7	3	1.426	1.388	1.353	0.662	0.661	0.614	extracellular	GO:0010941 regulation of cell death; GO:0048732 gland development; GO:0060311 negative regulation of elastin catabolic process; GO:0022414 reproductive process; GO:0007420 brain development; GO:0007566 embryo implantation; GO:0008584 male gonad development; GO:0009891 positive regulation of biosynthetic process; GO:0010713 negative regulation of collagen metabolic process; GO:0007622 rhythmic beh…	GO:0016020 membrane; GO:0005615 extracellular space; GO:0044421 extracellular region part; GO:0005783 endoplasmic reticulum; GO:0031410 cytoplasmic vesicle; GO:0031090 organelle membrane; GO:0031982 vesicle; GO:0005737 cytoplasm; GO:0043025 neuronal cell body; GO:0099512 supramolecular fiber; GO:0044424 intracellular part; GO:0099080 supramolecular complex; GO:0005623 cell; GO:0044420 extracellul…	GO:0002020 protease binding; GO:0001540 beta-amyloid binding; GO:0042802 identical protein binding; GO:0030234 enzyme regulator activity; GO:0042277 peptide binding; GO:0005488 binding; GO:0030414 peptidase inhibitor activity; GO:0061134 peptidase regulator activity; GO:0061135 endopeptidase regulator activity; GO:0005515 protein binding; GO:0033218 amide binding; GO:0098772 molecular function re…	K13899	CST3; cystatin-C	mmu04970 Salivary secretion - Mus musculus (mouse);	IPR000010;	Cystatin domain;
Q9D8Z2	TP53-regulated inhibitor of apoptosis 1 OS=Mus musculus OX=10090 GN=Triap1 PE=1 SV=1	0.466	Down	0.00041552	Triap1	8.7558	36.8	3	5	3	1.492	1.45	1.24	0.6	0.686	0.664	extracellular	GO:0044700 single organism signaling; GO:0065008 regulation of biological quality; GO:0010941 regulation of cell death; GO:0090201 negative regulation of release of cytochrome c from mitochondria; GO:0009891 positive regulation of biosynthetic process; GO:0034644 cellular response to UV; GO:0097035 regulation of membrane lipid distribution; GO:2001140 positive regulation of phospholipid transport…	GO:0043229 intracellular organelle; GO:0044429 mitochondrial part; GO:0031967 organelle envelope; GO:0044446 intracellular organelle part; GO:0005737 cytoplasm; GO:0032991 macromolecular complex; GO:0031981 nuclear lumen; GO:0044424 intracellular part; GO:0005623 cell; GO:0044422 organelle part; GO:0005739 mitochondrion; GO:0005740 mitochondrial envelope; GO:0043231 intracellular membrane-bounded…	GO:1990050 phosphatidic acid transporter activity; GO:0005319 lipid transporter activity; GO:0022892 substrate-specific transporter activity; GO:0005515 protein binding; GO:0002039 p53 binding; GO:0005488 binding; GO:0005215 transporter activity; GO:0005548 phospholipid transporter activity;	K17968	TRIAP1, MDM35; TRIAP1/MDM35 family protein
P12961	Neuroendocrine protein 7B2 OS=Mus musculus OX=10090 GN=Scg5 PE=1 SV=1	0.467	Down	1.89346e-05	Scg5	23.866	9.4	1	1	1	1.426	1.404	1.333	0.617	0.666	0.661	extracellular	GO:0044700 single organism signaling; GO:0050794 regulation of cellular process; GO:0046907 intracellular transport; GO:0065008 regulation of biological quality; GO:0006518 peptide metabolic process; GO:0023051 regulation of signaling; GO:0044699 single-organism process; GO:0016486 peptide hormone processing; GO:0051046 regulation of secretion; GO:0016485 protein processing; GO:0050896 response t…	GO:0043226 organelle; GO:0097708 intracellular vesicle; GO:0043229 intracellular organelle; GO:0031410 cytoplasmic vesicle; GO:0044464 cell part; GO:0005622 intracellular; GO:0099503 secretory vesicle; GO:0005737 cytoplasm; GO:0031982 vesicle; GO:0012505 endomembrane system; GO:0044424 intracellular part; GO:0030141 secretory granule; GO:0005623 cell; GO:0043227 membrane-bounded organelle; GO:000…	GO:0005515 protein binding; GO:0051082 unfolded protein binding; GO:0004857 enzyme inhibitor activity; GO:0098772 molecular function regulator; GO:0030234 enzyme regulator activity; GO:0005488 binding;
P97450	ATP synthase-coupling factor 6, mitochondrial OS=Mus musculus OX=10090 GN=Atp5pf PE=1 SV=1	0.468	Down	3.2561e-07	Atp5pf	12.496	50	5	16	5	1.396	1.398	1.387	0.656	0.636	0.666	mitochondria	GO:0009116 nucleoside metabolic process; GO:0042278 purine nucleoside metabolic process; GO:0009167 purine ribonucleoside monophosphate metabolic process; GO:0007420 brain development; GO:0009117 nucleotide metabolic process; GO:0044699 single-organism process; GO:0009058 biosynthetic process; GO:0009163 nucleoside biosynthetic process; GO:0046129 purine ribonucleoside biosynthetic process; GO:00…	GO:0016020 membrane; GO:0098800 inner mitochondrial membrane protein complex; GO:0031090 organelle membrane; GO:0098796 membrane protein complex; GO:0005737 cytoplasm; GO:0032991 macromolecular complex; GO:0044424 intracellular part; GO:0098798 mitochondrial protein complex; GO:0005623 cell; GO:0044455 mitochondrial membrane part; GO:0044422 organelle part; GO:0005740 mitochondrial envelope; GO:0…	GO:0015075 ion transmembrane transporter activity; GO:0016817 hydrolase activity, acting on acid anhydrides; GO:0022892 substrate-specific transporter activity; GO:0016787 hydrolase activity; GO:0015077 monovalent inorganic cation transmembrane transporter activity; GO:0017111 nucleoside-triphosphatase activity; GO:0015078 hydrogen ion transmembrane transporter activity; GO:0016887 ATPase activit…	K02131	ATPeF0F6, ATP5J; F-type H+-transporting ATPase subunit 6	mmu00190 Oxidative phosphorylation - Mus musculus (mouse); mmu01100 Metabolic pathways - Mus musculus (mouse); mmu04714 Thermogenesis - Mus musculus (mouse); mmu05010 Alzheimer disease - Mus musculus (mouse); mmu05012 Parkinson disease - Mus musculus (mouse); mmu05016 Huntington disease - Mus musculus (mouse);
O08585	Clathrin light chain A OS=Mus musculus OX=10090 GN=Clta PE=1 SV=2	0.472	Down	0.000115685	Clta	25.604	26.8	8	13	8	1.422	1.361	1.324	0.704	0.628	0.606	cytoplasm	GO:0046907 intracellular transport; GO:0016043 cellular component organization; GO:0007067 mitotic nuclear division; GO:0048285 organelle fission; GO:0044699 single-organism process; GO:1903047 mitotic cell cycle process; GO:0015031 protein transport; GO:0051234 establishment of localization; GO:0051649 establishment of localization in cell; GO:0072583 clathrin-dependent endocytosis; GO:0006886 i…	GO:0016020 membrane; GO:0031090 organelle membrane; GO:0099568 cytoplasmic region; GO:0005737 cytoplasm; GO:0098843 postsynaptic endocytic zone; GO:0044433 cytoplasmic vesicle part; GO:0032991 macromolecular complex; GO:0005623 cell; GO:0044422 organelle part; GO:0043228 non-membrane-bounded organelle; GO:0099738 cell cortex region; GO:0030136 clathrin-coated vesicle; GO:0005622 intracellular; GO…	GO:0032050 clathrin heavy chain binding; GO:0005515 protein binding; GO:0030276 clathrin binding; GO:0005198 structural molecule activity; GO:0005488 binding;	K04644	CLTA, LCA; clathrin light chain A	mmu04142 Lysosome - Mus musculus (mouse); mmu04144 Endocytosis - Mus musculus (mouse); mmu04721 Synaptic vesicle cycle - Mus musculus (mouse); mmu04961 Endocrine and other factor-regulated calcium reabsorption - Mus musculus (mouse); mmu05016 Huntington disease - Mus musculus (mouse); mmu05100 Bacterial invasion of epithelial cells - Mus musculus (mouse);
O88668	Protein CREG1 OS=Mus musculus OX=10090 GN=Creg1 PE=1 SV=1	0.473	Down	0.00016137	Creg1	24.452	5	1	2	1	1.458	1.412	1.274	0.702	0.632	0.628	extracellular	GO:0050794 regulation of cellular process; GO:0010468 regulation of gene expression; GO:0006355 regulation of transcription, DNA-templated; GO:0040008 regulation of growth; GO:0031326 regulation of cellular biosynthetic process; GO:0080090 regulation of primary metabolic process; GO:0055114 oxidation-reduction process; GO:0060255 regulation of macromolecule metabolic process; GO:0019219 regulatio…	GO:0005615 extracellular space; GO:0044421 extracellular region part; GO:0031982 vesicle; GO:0032991 macromolecular complex; GO:0044424 intracellular part; GO:0005623 cell; GO:0005667 transcription factor complex; GO:0005576 extracellular region; GO:0043226 organelle; GO:0070062 extracellular exosome; GO:0005622 intracellular; GO:0044464 cell part; GO:1903561 extracellular vesicle; GO:0043227 mem…	GO:1901265 nucleoside phosphate binding; GO:0043167 ion binding; GO:0005515 protein binding; GO:0000166 nucleotide binding; GO:0048037 cofactor binding; GO:0016491 oxidoreductase activity; GO:1901363 heterocyclic compound binding; GO:0097159 organic cyclic compound binding; GO:0097367 carbohydrate derivative binding; GO:0032553 ribonucleotide binding; GO:0003824 catalytic activity; GO:0005488 bin…				IPR012349;	FMN-binding split barrel;
Q9D7Z6	Calcium-activated chloride channel regulator 1 OS=Mus musculus OX=10090 GN=Clca1 PE=1 SV=2	0.474	Down	2.3363e-06	Clca1	100.07	50.8	41	173	41	1.4	1.399	1.331	0.671	0.645	0.64	extracellular	GO:0098661 inorganic anion transmembrane transport; GO:0033554 cellular response to stress; GO:0072511 divalent inorganic cation transport; GO:0034220 ion transmembrane transport; GO:0030001 metal ion transport; GO:0009628 response to abiotic stimulus; GO:0006821 chloride transport; GO:0050896 response to stimulus; GO:0098656 anion transmembrane transport; GO:0071704 organic substance metabolic p…	GO:0016020 membrane; GO:0005615 extracellular space; GO:0044421 extracellular region part; GO:0031090 organelle membrane; GO:0031410 cytoplasmic vesicle; GO:0042588 zymogen granule; GO:0071944 cell periphery; GO:0031982 vesicle; GO:0005737 cytoplasm; GO:0044433 cytoplasmic vesicle part; GO:0031224 intrinsic component of membrane; GO:0044424 intracellular part; GO:0005887 integral component of pla…	GO:0022839 ion gated channel activity; GO:0008233 peptidase activity; GO:0015075 ion transmembrane transporter activity; GO:0043167 ion binding; GO:0022803 passive transmembrane transporter activity; GO:0061778 intracellular chloride channel activity; GO:0005253 anion channel activity; GO:0022892 substrate-specific transporter activity; GO:0016787 hydrolase activity; GO:0008237 metallopeptidase a…	K05027	CLCA1; calcium-activated chloride channel regulator 1	mmu04924 Renin secretion - Mus musculus (mouse); mmu04972 Pancreatic secretion - Mus musculus (mouse);	IPR002035;	von Willebrand factor, type A;
P07309	Transthyretin OS=Mus musculus OX=10090 GN=Ttr PE=1 SV=1	0.476	Down	4.3018e-06	Ttr	15.776	30.6	4	10	4	1.38	1.394	1.311	0.67	0.64	0.633	extracellular	GO:0009914 hormone transport; GO:0072337 modified amino acid transport; GO:0065008 regulation of biological quality; GO:1901615 organic hydroxy compound metabolic process; GO:0006066 alcohol metabolic process; GO:0044699 single-organism process; GO:0044255 cellular lipid metabolic process; GO:0044237 cellular metabolic process; GO:0071704 organic substance metabolic process; GO:0051234 establishm…	GO:0070062 extracellular exosome; GO:0043226 organelle; GO:0005615 extracellular space; GO:0044421 extracellular region part; GO:0031982 vesicle; GO:1903561 extracellular vesicle; GO:0032991 macromolecular complex; GO:0043234 protein complex; GO:0043227 membrane-bounded organelle; GO:0005576 extracellular region; GO:0043230 extracellular organelle;	GO:0042802 identical protein binding; GO:0046982 protein heterodimerization activity; GO:0005102 receptor binding; GO:0042562 hormone binding; GO:0005488 binding; GO:0005179 hormone activity; GO:0046983 protein dimerization activity; GO:0070324 thyroid hormone binding; GO:0005515 protein binding;	K20731	TTR; transthyretin	mmu04918 Thyroid hormone synthesis - Mus musculus (mouse);	IPR023416;	Transthyretin/hydroxyisourate hydrolase, superfamily;
O70370	Cathepsin S OS=Mus musculus OX=10090 GN=Ctss PE=1 SV=2	0.477	Down	3.7286e-05	Ctss	38.474	25.9	8	11	8	1.419	1.366	1.368	0.703	0.625	0.654	extracellular	GO:0044236 multicellular organism metabolic process; GO:0044699 single-organism process; GO:0016485 protein processing; GO:0031347 regulation of defense response; GO:0044237 cellular metabolic process; GO:0071711 basement membrane organization; GO:0008152 metabolic process; GO:0032879 regulation of localization; GO:0044093 positive regulation of molecular function; GO:0032103 positive regulation …	GO:0043229 intracellular organelle; GO:0097708 intracellular vesicle; GO:0016020 membrane; GO:0005615 extracellular space; GO:0044421 extracellular region part; GO:0031410 cytoplasmic vesicle; GO:0005737 cytoplasm; GO:0044446 intracellular organelle part; GO:0031982 vesicle; GO:0044433 cytoplasmic vesicle part; GO:0044440 endosomal part; GO:0012505 endomembrane system; GO:0044424 intracellular pa…	GO:0008233 peptidase activity; GO:0001968 fibronectin binding; GO:0044877 macromolecular complex binding; GO:0043394 proteoglycan binding; GO:0008234 cysteine-type peptidase activity; GO:0016787 hydrolase activity; GO:0005515 protein binding; GO:0050840 extracellular matrix binding; GO:0004175 endopeptidase activity; GO:0097367 carbohydrate derivative binding; GO:0003824 catalytic activity; GO:00…	K01368	CTSS; cathepsin S [EC:3.4.22.27]	mmu04142 Lysosome - Mus musculus (mouse); mmu04145 Phagosome - Mus musculus (mouse); mmu04210 Apoptosis - Mus musculus (mouse); mmu04612 Antigen processing and presentation - Mus musculus (mouse); mmu05152 Tuberculosis - Mus musculus (mouse);	IPR013201; IPR000668;	Cathepsin propeptide inhibitor domain (I29); Peptidase C1A, papain C-terminal;
Q99N89	39S ribosomal protein L43, mitochondrial OS=Mus musculus OX=10090 GN=Mrpl43 PE=1 SV=1	0.477	Down	3.9223e-05	Mrpl43	20.203	11.5	3	4	3	1.421	1.408	1.302	0.657	0.685	0.628	mitochondria	GO:0006518 peptide metabolic process; GO:0043043 peptide biosynthetic process; GO:0044267 cellular protein metabolic process; GO:0006807 nitrogen compound metabolic process; GO:0009058 biosynthetic process; GO:0043603 cellular amide metabolic process; GO:0044238 primary metabolic process; GO:1901566 organonitrogen compound biosynthetic process; GO:1901576 organic substance biosynthetic process; G…	GO:0005759 mitochondrial matrix; GO:0005840 ribosome; GO:0043229 intracellular organelle; GO:0044429 mitochondrial part; GO:0043232 intracellular non-membrane-bounded organelle; GO:0044446 intracellular organelle part; GO:0005737 cytoplasm; GO:0032991 macromolecular complex; GO:0044424 intracellular part; GO:0005762 mitochondrial large ribosomal subunit; GO:0005761 mitochondrial ribosome; GO:0005…	GO:0097159 organic cyclic compound binding; GO:1901363 heterocyclic compound binding; GO:0003723 RNA binding; GO:0005488 binding; GO:0003676 nucleic acid binding; GO:0005198 structural molecule activity; GO:0003735 structural constituent of ribosome;	K17424	MRPL43; large subunit ribosomal protein L43		IPR007741; IPR012336;	Ribosomal protein/NADH dehydrogenase domain; Thioredoxin-like fold;
Q8VCR7	Protein ABHD14B OS=Mus musculus OX=10090 GN=Abhd14b PE=1 SV=1	0.478	Down	2.048e-05	Abhd14b	22.45	37.6	6	15	6	1.412	1.394	1.324	0.691	0.647	0.636	cytoplasm	GO:0050794 regulation of cellular process; GO:0060255 regulation of macromolecule metabolic process; GO:0019219 regulation of nucleobase-containing compound metabolic process; GO:0009891 positive regulation of biosynthetic process; GO:2001141 regulation of RNA biosynthetic process; GO:0009893 positive regulation of metabolic process; GO:0051173 positive regulation of nitrogen compound metabolic p…	GO:0043229 intracellular organelle; GO:0044421 extracellular region part; GO:0043232 intracellular non-membrane-bounded organelle; GO:0005737 cytoplasm; GO:0044446 intracellular organelle part; GO:0031982 vesicle; GO:0031981 nuclear lumen; GO:0044424 intracellular part; GO:0005730 nucleolus; GO:0005829 cytosol; GO:0005623 cell; GO:0005576 extracellular region; GO:0044422 organelle part; GO:004322…	GO:0016787 hydrolase activity; GO:0003824 catalytic activity;	K13706	ABHD14; abhydrolase domain-containing protein 14		IPR029058; IPR000073;	Alpha/Beta hydrolase fold; Alpha/beta hydrolase fold-1;
Q501J7	Phosphatase and actin regulator 4 OS=Mus musculus OX=10090 GN=Phactr4 PE=1 SV=2	0.481	Down	6.4361e-05	Phactr4	76.631	10.4	6	8	6	1.467	1.365	1.288	0.687	0.654	0.642	nucleus	GO:0001841 neural tube formation; GO:0044700 single organism signaling; GO:0002072 optic cup morphogenesis involved in camera-type eye development; GO:0051674 localization of cell; GO:0009968 negative regulation of signal transduction; GO:0035148 tube formation; GO:0043009 chordate embryonic development; GO:0048869 cellular developmental process; GO:0023051 regulation of signaling; GO:0044699 sin…	GO:0031252 cell leading edge; GO:0042995 cell projection; GO:0005622 intracellular; GO:0044464 cell part; GO:0030027 lamellipodium; GO:0005737 cytoplasm; GO:0044424 intracellular part; GO:0005623 cell;	GO:0019211 phosphatase activator activity; GO:0019903 protein phosphatase binding; GO:0072542 protein phosphatase activator activity; GO:0019888 protein phosphatase regulator activity; GO:0005515 protein binding; GO:0004857 enzyme inhibitor activity; GO:0098772 molecular function regulator; GO:0004864 protein phosphatase inhibitor activity; GO:0008092 cytoskeletal protein binding; GO:0030234 enzy…	K17585	PHACTR4; phosphatase and actin regulator 4
Q91ZX6	Sentrin-specific protease 2 OS=Mus musculus OX=10090 GN=Senp2 PE=1 SV=2	0.481	Down	4.7969e-06	Senp2	67.579	2.4	1	1	1	1.333	1.357	1.425	0.681	0.657	0.643	mitochondria	GO:0044700 single organism signaling; GO:0050658 RNA transport; GO:0065008 regulation of biological quality; GO:0032270 positive regulation of cellular protein metabolic process; GO:0007166 cell surface receptor signaling pathway; GO:0022414 reproductive process; GO:0097659 nucleic acid-templated transcription; GO:0043009 chordate embryonic development; GO:0009891 positive regulation of biosynthe…	GO:0016020 membrane; GO:0031090 organelle membrane; GO:0031410 cytoplasmic vesicle; GO:0005737 cytoplasm; GO:0031982 vesicle; GO:0032991 macromolecular complex; GO:0044424 intracellular part; GO:0016604 nuclear body; GO:0005623 cell; GO:0044422 organelle part; GO:0031974 membrane-enclosed lumen; GO:0016605 PML body; GO:0031965 nuclear membrane; GO:0005654 nucleoplasm; GO:0070013 intracellular org…	GO:0004175 endopeptidase activity; GO:0008233 peptidase activity; GO:0003824 catalytic activity; GO:0005488 binding; GO:0070139 SUMO-specific endopeptidase activity; GO:0016929 SUMO-specific protease activity; GO:0070137 ubiquitin-like protein-specific endopeptidase activity; GO:0070011 peptidase activity, acting on L-amino acid peptides; GO:0019783 ubiquitin-like protein-specific protease activi…	K03345	SENP2, AXAM2; sentrin-specific protease 2 (axin associating molecule) [EC:3.4.22.68]	mmu03013 RNA transport - Mus musculus (mouse); mmu04310 Wnt signaling pathway - Mus musculus (mouse);	IPR003653;	Ulp1 protease family, C-terminal catalytic domain;
Q6P8I4	PEST proteolytic signal-containing nuclear protein OS=Mus musculus OX=10090 GN=Pcnp PE=1 SV=1	0.481	Down	0.000139311	Pcnp	18.963	22.5	3	6	3	1.407	1.371	1.271	0.599	0.687	0.663	cytoplasm	GO:0051603 proteolysis involved in cellular protein catabolic process; GO:0044257 cellular protein catabolic process; GO:0044267 cellular protein metabolic process; GO:0044699 single-organism process; GO:0044237 cellular metabolic process; GO:0010498 proteasomal protein catabolic process; GO:0071704 organic substance metabolic process; GO:0008152 metabolic process; GO:0044248 cellular catabolic p…	GO:0043229 intracellular organelle; GO:0044446 intracellular organelle part; GO:0031981 nuclear lumen; GO:0044424 intracellular part; GO:0016604 nuclear body; GO:0005623 cell; GO:0044422 organelle part; GO:0043231 intracellular membrane-bounded organelle; GO:0043226 organelle; GO:0031974 membrane-enclosed lumen; GO:0005634 nucleus; GO:0005654 nucleoplasm; GO:0070013 intracellular organelle lumen;…
Q8R0P4	Mth938 domain-containing protein OS=Mus musculus OX=10090 GN=Aamdc PE=1 SV=1	0.482	Down	2.3413e-08	Aamdc	13.244	46.7	5	6	5	1.387	1.371	1.37	0.67	0.658	0.66	mitochondria	GO:0050794 regulation of cellular process; GO:0010941 regulation of cell death; GO:0043069 negative regulation of programmed cell death; GO:0060255 regulation of macromolecule metabolic process; GO:0019219 regulation of nucleobase-containing compound metabolic process; GO:0043067 regulation of programmed cell death; GO:0009891 positive regulation of biosynthetic process; GO:0048519 negative regul…	GO:0044424 intracellular part; GO:0005623 cell; GO:0044464 cell part; GO:0005622 intracellular; GO:0005737 cytoplasm;
P47867	Secretogranin-3 OS=Mus musculus OX=10090 GN=Scg3 PE=1 SV=1	0.483	Down	1.83596e-05	Scg3	53.326	15.7	6	6	6	1.369	1.402	1.339	0.695	0.658	0.634	extracellular		GO:0030658 transport vesicle membrane; GO:0016020 membrane; GO:0043229 intracellular organelle; GO:0097708 intracellular vesicle; GO:0098588 bounding membrane of organelle; GO:0031090 organelle membrane; GO:0031410 cytoplasmic vesicle; GO:0031982 vesicle; GO:0005737 cytoplasm; GO:0044446 intracellular organelle part; GO:0044433 cytoplasmic vesicle part; GO:0012506 vesicle membrane; GO:0012505 end…	GO:0097159 organic cyclic compound binding; GO:1901363 heterocyclic compound binding; GO:0003723 RNA binding; GO:0005488 binding; GO:0003676 nucleic acid binding;
Q9WTP7	GTP:AMP phosphotransferase AK3, mitochondrial OS=Mus musculus OX=10090 GN=Ak3 PE=1 SV=3	0.483	Down	1.9071e-06	Ak3	25.426	67.4	15	37	15	1.401	1.384	1.325	0.67	0.67	0.647	cytoplasm	GO:0016310 phosphorylation; GO:0042278 purine nucleoside metabolic process; GO:0009116 nucleoside metabolic process; GO:0009167 purine ribonucleoside monophosphate metabolic process; GO:0009208 pyrimidine ribonucleoside triphosphate metabolic process; GO:0006725 cellular aromatic compound metabolic process; GO:0009147 pyrimidine nucleoside triphosphate metabolic process; GO:0009259 ribonucleotide…	GO:0005759 mitochondrial matrix; GO:0043229 intracellular organelle; GO:0044429 mitochondrial part; GO:0005737 cytoplasm; GO:0044446 intracellular organelle part; GO:0044424 intracellular part; GO:0005623 cell; GO:0005739 mitochondrion; GO:0044422 organelle part; GO:0031974 membrane-enclosed lumen; GO:0043226 organelle; GO:0043231 intracellular membrane-bounded organelle; GO:0070013 intracellular…	GO:1901265 nucleoside phosphate binding; GO:0004017 adenylate kinase activity; GO:0019205 nucleobase-containing compound kinase activity; GO:0016776 phosphotransferase activity, phosphate group as acceptor; GO:0019201 nucleotide kinase activity; GO:0097159 organic cyclic compound binding; GO:1901363 heterocyclic compound binding; GO:0016301 kinase activity; GO:0003824 catalytic activity; GO:00325…	K00944	AK3; nucleoside-triphosphate--adenylate kinase [EC:2.7.4.10]	mmu00230 Purine metabolism - Mus musculus (mouse);	IPR007862; IPR027417;	Adenylate kinase, active site lid domain; P-loop containing nucleoside triphosphate hydrolase;
Q8BTE0	Succinate dehydrogenase assembly factor 4, mitochondrial OS=Mus musculus OX=10090 GN=Sdhaf4 PE=3 SV=2	0.484	Down	3.7018e-06	Sdhaf4	11.888	15.4	1	1	1	1.391	1.37	1.35	0.693	0.652	0.644	mitochondria	GO:0002376 immune system process; GO:0006952 defense response; GO:0050896 response to stimulus; GO:0006950 response to stress; GO:0006955 immune response; GO:0045087 innate immune response;	GO:0005759 mitochondrial matrix; GO:0043229 intracellular organelle; GO:0044429 mitochondrial part; GO:0005737 cytoplasm; GO:0044446 intracellular organelle part; GO:0044424 intracellular part; GO:0005623 cell; GO:0005739 mitochondrion; GO:0044422 organelle part; GO:0031974 membrane-enclosed lumen; GO:0043226 organelle; GO:0043231 intracellular membrane-bounded organelle; GO:0070013 intracellular…
Q9D0J8	Parathymosin OS=Mus musculus OX=10090 GN=Ptms PE=1 SV=3	0.484	Down	6.0661e-05	Ptms	11.43	10.9	1	3	1	1.405	1.4	1.288	0.701	0.642	0.64	nucleus	GO:0002376 immune system process;	GO:0044464 cell part; GO:0005622 intracellular; GO:0005737 cytoplasm; GO:0044424 intracellular part; GO:0005829 cytosol; GO:0005623 cell; GO:0044444 cytoplasmic part;	GO:0043169 cation binding; GO:0046872 metal ion binding; GO:0008270 zinc ion binding; GO:0046914 transition metal ion binding; GO:0005488 binding; GO:0043167 ion binding;
Q9CQA9	Cancer-related nucleoside-triphosphatase homolog OS=Mus musculus OX=10090 GN=Ntpcr PE=1 SV=1	0.485	Down	9.5845e-07	Ntpcr	20.667	11.6	2	3	2	1.349	1.368	1.387	0.663	0.682	0.647	mitochondria	GO:0008152 metabolic process; GO:0016311 dephosphorylation; GO:0044237 cellular metabolic process; GO:0006793 phosphorus metabolic process; GO:0009987 cellular process; GO:0006796 phosphate-containing compound metabolic process;	GO:0016020 membrane; GO:0070062 extracellular exosome; GO:0043226 organelle; GO:0044421 extracellular region part; GO:0031982 vesicle; GO:1903561 extracellular vesicle; GO:0043227 membrane-bounded organelle; GO:0005576 extracellular region; GO:0043230 extracellular organelle;	GO:0003723 RNA binding; GO:0005524 ATP binding; GO:1901265 nucleoside phosphate binding; GO:0016791 phosphatase activity; GO:0001882 nucleoside binding; GO:0043167 ion binding; GO:0016817 hydrolase activity, acting on acid anhydrides; GO:0016787 hydrolase activity; GO:0000166 nucleotide binding; GO:0017111 nucleoside-triphosphatase activity; GO:1901363 heterocyclic compound binding; GO:0097159 or…	K06928	NTPCR; nucleoside-triphosphatase [EC:3.6.1.15]	mmu00230 Purine metabolism - Mus musculus (mouse); mmu00730 Thiamine metabolism - Mus musculus (mouse); mmu01100 Metabolic pathways - Mus musculus (mouse);	IPR003593; IPR027417;	AAA+ ATPase domain; P-loop containing nucleoside triphosphate hydrolase;
Q8VEE0	Ribulose-phosphate 3-epimerase OS=Mus musculus OX=10090 GN=Rpe PE=1 SV=1	0.486	Down	1.62379e-05	Rpe	24.945	11.8	2	4	2	1.374	1.383	1.346	0.694	0.634	0.668	cytoplasm	GO:0046365 monosaccharide catabolic process; GO:0006739 NADP metabolic process; GO:0019362 pyridine nucleotide metabolic process; GO:0006725 cellular aromatic compound metabolic process; GO:0046496 nicotinamide nucleotide metabolic process; GO:0009117 nucleotide metabolic process; GO:0044699 single-organism process; GO:0072524 pyridine-containing compound metabolic process; GO:0044237 cellular me…	GO:0070062 extracellular exosome; GO:0043226 organelle; GO:0044421 extracellular region part; GO:0044464 cell part; GO:0005622 intracellular; GO:0005737 cytoplasm; GO:0031982 vesicle; GO:1903561 extracellular vesicle; GO:0044424 intracellular part; GO:0005623 cell; GO:0005829 cytosol; GO:0043227 membrane-bounded organelle; GO:0005576 extracellular region; GO:0043230 extracellular organelle; GO:00…	GO:0016853 isomerase activity; GO:0042802 identical protein binding; GO:0016857 racemase and epimerase activity, acting on carbohydrates and derivatives; GO:0016854 racemase and epimerase activity; GO:0003824 catalytic activity; GO:0042803 protein homodimerization activity; GO:0005488 binding; GO:0043167 ion binding; GO:0046983 protein dimerization activity; GO:0046872 metal ion binding; GO:00431…	K01783	rpe, RPE; ribulose-phosphate 3-epimerase [EC:5.1.3.1]	mmu00030 Pentose phosphate pathway - Mus musculus (mouse); mmu00040 Pentose and glucuronate interconversions - Mus musculus (mouse); mmu01100 Metabolic pathways - Mus musculus (mouse); mmu01200 Carbon metabolism - Mus musculus (mouse); mmu01230 Biosynthesis of amino acids - Mus musculus (mouse);	IPR013785; IPR011060;	Aldolase-type TIM barrel; Ribulose-phosphate binding barrel;
Q9D8S9	BolA-like protein 1 OS=Mus musculus OX=10090 GN=Bola1 PE=1 SV=1	0.486	Down	3.8952e-05	Bola1	14.379	50.4	5	6	5	1.35	1.406	1.345	0.705	0.662	0.628	mitochondria		GO:0043226 organelle; GO:0043231 intracellular membrane-bounded organelle; GO:0043229 intracellular organelle; GO:0044464 cell part; GO:0005622 intracellular; GO:0005737 cytoplasm; GO:0044424 intracellular part; GO:0043227 membrane-bounded organelle; GO:0005623 cell; GO:0005576 extracellular region; GO:0005739 mitochondrion; GO:0044444 cytoplasmic part;		K22066	BOLA1; BolA-like protein 1
P63280	SUMO-conjugating enzyme UBC9 OS=Mus musculus OX=10090 GN=Ube2i PE=1 SV=1	0.488	Down	6.7055e-07	Ube2i	18.007	34.8	8	17	8	1.388	1.354	1.344	0.652	0.664	0.68	cytoplasm	GO:0032270 positive regulation of cellular protein metabolic process; GO:0033235 positive regulation of protein sumoylation; GO:0023051 regulation of signaling; GO:0007067 mitotic nuclear division; GO:1902533 positive regulation of intracellular signal transduction; GO:0044699 single-organism process; GO:0044764 multi-organism cellular process; GO:0051253 negative regulation of RNA metabolic proc…	GO:0043229 intracellular organelle; GO:0044446 intracellular organelle part; GO:0005737 cytoplasm; GO:0031981 nuclear lumen; GO:0032991 macromolecular complex; GO:0044424 intracellular part; GO:1990234 transferase complex; GO:0005829 cytosol; GO:0016604 nuclear body; GO:0005623 cell; GO:0044422 organelle part; GO:0043231 intracellular membrane-bounded organelle; GO:0031974 membrane-enclosed lumen…	GO:1901265 nucleoside phosphate binding; GO:0061656 SUMO conjugating enzyme activity; GO:0071535 RING-like zinc finger domain binding; GO:0005515 protein binding; GO:1901363 heterocyclic compound binding; GO:0097159 organic cyclic compound binding; GO:0003824 catalytic activity; GO:0032553 ribonucleotide binding; GO:0005488 binding; GO:0032550 purine ribonucleoside binding; GO:0043168 anion bindi…	K10577	UBE2I, UBC9; ubiquitin-conjugating enzyme E2 I	mmu03013 RNA transport - Mus musculus (mouse); mmu04064 NF-kappa B signaling pathway - Mus musculus (mouse); mmu04120 Ubiquitin mediated proteolysis - Mus musculus (mouse); mmu05206 MicroRNAs in cancer - Mus musculus (mouse);	IPR016135; IPR000608;	Ubiquitin-conjugating enzyme/RWD-like; Ubiquitin-conjugating enzyme E2;
Q8VDT9	39S ribosomal protein L50, mitochondrial OS=Mus musculus OX=10090 GN=Mrpl50 PE=1 SV=2	0.49	Down	8.5596e-07	Mrpl50	18.213	49.7	6	6	6	1.363	1.322	1.376	0.678	0.655	0.656	mitochondria		GO:0005759 mitochondrial matrix; GO:0005840 ribosome; GO:0043229 intracellular organelle; GO:0044429 mitochondrial part; GO:0043232 intracellular non-membrane-bounded organelle; GO:0044446 intracellular organelle part; GO:0005737 cytoplasm; GO:0032991 macromolecular complex; GO:0044424 intracellular part; GO:0005762 mitochondrial large ribosomal subunit; GO:0005761 mitochondrial ribosome; GO:0005…		K17431	MRPL50; large subunit ribosomal protein L50
Q9D2M8	Ubiquitin-conjugating enzyme E2 variant 2 OS=Mus musculus OX=10090 GN=Ube2v2 PE=1 SV=4	0.49	Down	3.9875e-06	Ube2v2	16.367	43.4	7	15	4	1.366	1.395	1.325	0.676	0.683	0.642	mitochondria	GO:0010941 regulation of cell death; GO:0065008 regulation of biological quality; GO:0032270 positive regulation of cellular protein metabolic process; GO:0032436 positive regulation of proteasomal ubiquitin-dependent protein catabolic process; GO:0051965 positive regulation of synapse assembly; GO:0043523 regulation of neuron apoptotic process; GO:0044237 cellular metabolic process; GO:0050807 r…	GO:0043229 intracellular organelle; GO:0044421 extracellular region part; GO:0044446 intracellular organelle part; GO:0031982 vesicle; GO:0005737 cytoplasm; GO:0031981 nuclear lumen; GO:0032991 macromolecular complex; GO:0044424 intracellular part; GO:1990234 transferase complex; GO:0005623 cell; GO:0005576 extracellular region; GO:0044422 organelle part; GO:0031372 UBC13-MMS2 complex; GO:0031974…	GO:0061630 ubiquitin protein ligase activity; GO:0019787 ubiquitin-like protein transferase activity; GO:0031625 ubiquitin protein ligase binding; GO:0003824 catalytic activity; GO:0005488 binding; GO:0004842 ubiquitin-protein transferase activity; GO:0005515 protein binding; GO:0061659 ubiquitin-like protein ligase activity; GO:0044389 ubiquitin-like protein ligase binding; GO:0016740 transferas…	K10704	UBE2V; ubiquitin-conjugating enzyme E2 variant		IPR016135; IPR000608;	Ubiquitin-conjugating enzyme/RWD-like; Ubiquitin-conjugating enzyme E2;
Q8R317	Ubiquilin-1 OS=Mus musculus OX=10090 GN=Ubqln1 PE=1 SV=1	0.494	Down	3.823e-06	Ubqln1	61.976	18.7	8	21	6	1.421	1.335	1.329	0.671	0.661	0.684	nucleus	GO:0044085 cellular component biogenesis; GO:1905037 autophagosome organization; GO:0010941 regulation of cell death; GO:0032270 positive regulation of cellular protein metabolic process; GO:0032436 positive regulation of proteasomal ubiquitin-dependent protein catabolic process; GO:0036503 ERAD pathway; GO:1903170 negative regulation of calcium ion transmembrane transport; GO:1905897 regulation …	GO:0016020 membrane; GO:0005783 endoplasmic reticulum; GO:0031410 cytoplasmic vesicle; GO:0071944 cell periphery; GO:0031982 vesicle; GO:0005737 cytoplasm; GO:0032991 macromolecular complex; GO:0044424 intracellular part; GO:0005623 cell; GO:0044422 organelle part; GO:0005776 autophagosome; GO:1905369 endopeptidase complex; GO:0031974 membrane-enclosed lumen; GO:1902494 catalytic complex; GO:0005…	GO:0031593 polyubiquitin binding; GO:0042802 identical protein binding; GO:0019215 intermediate filament binding; GO:0005102 receptor binding; GO:0005488 binding; GO:0044877 macromolecular complex binding; GO:0043130 ubiquitin binding; GO:0005515 protein binding; GO:0019900 kinase binding; GO:0019899 enzyme binding; GO:0032182 ubiquitin-like protein binding; GO:0032403 protein complex binding;	K04523	UBQLN, DSK2; ubiquilin	mmu04141 Protein processing in endoplasmic reticulum - Mus musculus (mouse);	IPR006636; IPR015940; IPR029071; IPR000626; IPR009060;	Heat shock chaperonin-binding; Ubiquitin-associated domain; Ubiquitin-related domain; Ubiquitin domain; UBA-like;
Q8K2Q5	Coiled-coil-helix-coiled-coil-helix domain-containing protein 7 OS=Mus musculus OX=10090 GN=Chchd7 PE=1 SV=1	0.494	Down	0.0117035	Chchd7	10.101	29.4	2	2	2	1.347	1.385	1.347	0.778	0.626	0.61	extracellular		GO:0043229 intracellular organelle; GO:0044429 mitochondrial part; GO:0044446 intracellular organelle part; GO:0031967 organelle envelope; GO:0005737 cytoplasm; GO:0044424 intracellular part; GO:0005623 cell; GO:0005739 mitochondrion; GO:0044422 organelle part; GO:0005740 mitochondrial envelope; GO:0043231 intracellular membrane-bounded organelle; GO:0043226 organelle; GO:0031974 membrane-enclose…					IPR009069;	Cysteine alpha-hairpin motif superfamily;
O09131	Glutathione S-transferase omega-1 OS=Mus musculus OX=10090 GN=Gsto1 PE=1 SV=2	0.495	Down	5.8883e-07	Gsto1	27.497	56.7	18	52	18	1.388	1.365	1.327	0.682	0.668	0.668	nucleus	GO:0050850 positive regulation of calcium-mediated signaling; GO:2000273 positive regulation of receptor activity; GO:0065008 regulation of biological quality; GO:0009968 negative regulation of signal transduction; GO:0023051 regulation of signaling; GO:1902533 positive regulation of intracellular signal transduction; GO:0044699 single-organism process; GO:1903170 negative regulation of calcium i…	GO:0044421 extracellular region part; GO:0031982 vesicle; GO:0005737 cytoplasm; GO:0044424 intracellular part; GO:0005623 cell; GO:0005829 cytosol; GO:0005576 extracellular region; GO:0043226 organelle; GO:0070062 extracellular exosome; GO:0005622 intracellular; GO:0044464 cell part; GO:1903561 extracellular vesicle; GO:0043227 membrane-bounded organelle; GO:0043230 extracellular organelle; GO:00…	GO:0016209 antioxidant activity; GO:0030613 oxidoreductase activity, acting on phosphorus or arsenic in donors; GO:0005515 protein binding; GO:0016491 oxidoreductase activity; GO:0004364 glutathione transferase activity; GO:0030614 oxidoreductase activity, acting on phosphorus or arsenic in donors, disulfide as acceptor; GO:0015036 disulfide oxidoreductase activity; GO:0050610 methylarsonate redu…	K00799	GST, gst; glutathione S-transferase [EC:2.5.1.18]	mmu00480 Glutathione metabolism - Mus musculus (mouse); mmu00980 Metabolism of xenobiotics by cytochrome P450 - Mus musculus (mouse); mmu00982 Drug metabolism - cytochrome P450 - Mus musculus (mouse); mmu00983 Drug metabolism - other enzymes - Mus musculus (mouse); mmu01100 Metabolic pathways - Mus musculus (mouse); mmu01524 Platinum drug resistance - Mus musculus (mouse); mmu05200 Pathways in ca…	IPR004046; IPR010987; IPR004045; IPR012336;	Glutathione S-transferase, C-terminal; Glutathione S-transferase, C-terminal-like; Glutathione S-transferase, N-terminal; Thioredoxin-like fold;
Q6PEV3	WAS/WASL-interacting protein family member 2 OS=Mus musculus OX=10090 GN=Wipf2 PE=1 SV=1	0.496	Down	1.92783e-05	Wipf2	46.297	17.5	7	7	7	1.336	1.403	1.369	0.71	0.649	0.677	nucleus		GO:0005856 cytoskeleton; GO:0043226 organelle; GO:0043229 intracellular organelle; GO:0043232 intracellular non-membrane-bounded organelle; GO:0044464 cell part; GO:0005622 intracellular; GO:0005737 cytoplasm; GO:0044424 intracellular part; GO:0005623 cell; GO:0043228 non-membrane-bounded organelle;	GO:0003779 actin binding; GO:0005515 protein binding; GO:0008092 cytoskeletal protein binding; GO:0005488 binding;	K19475	WIPF; WAS/WASL-interacting protein	mmu04144 Endocytosis - Mus musculus (mouse);	IPR003124;	WH2 domain;
P52800	Ephrin-B2 OS=Mus musculus OX=10090 GN=Efnb2 PE=1 SV=1	0.497	Down	3.9912e-05	Efnb2	37.202	23.8	7	8	7	1.342	1.386	1.305	0.705	0.668	0.633	mitochondria	GO:0044700 single organism signaling; GO:0002694 regulation of leukocyte activation; GO:0090130 tissue migration; GO:0010837 regulation of keratinocyte proliferation; GO:0007166 cell surface receptor signaling pathway; GO:0008285 negative regulation of cell proliferation; GO:0022610 biological adhesion; GO:0043542 endothelial cell migration; GO:0001525 angiogenesis; GO:0072176 nephric duct develo…	GO:0016020 membrane; GO:0005925 focal adhesion; GO:0030054 cell junction; GO:0044464 cell part; GO:0071944 cell periphery; GO:0044425 membrane part; GO:0005912 adherens junction; GO:0070161 anchoring junction; GO:0031224 intrinsic component of membrane; GO:0030055 cell-substrate junction; GO:0005623 cell; GO:0016021 integral component of membrane; GO:0005924 cell-substrate adherens junction; GO:0…	GO:0046875 ephrin receptor binding; GO:0005515 protein binding; GO:0005102 receptor binding; GO:0005488 binding;	K05463	EFNB; ephrin-B	mmu04360 Axon guidance - Mus musculus (mouse);	IPR001799; IPR008972; IPR034255;	Ephrin receptor-binding domain; Cupredoxin; Ephrin-B ectodomain;
Q9CY94	DNA replication complex GINS protein PSF3 OS=Mus musculus OX=10090 GN=Gins3 PE=2 SV=1	0.498	Down	3.6052e-05	Gins3	24.576	4.2	1	2	1	1.416	1.383	1.272	0.687	0.674	0.668	nucleus	GO:0006260 DNA replication; GO:0006725 cellular aromatic compound metabolic process; GO:0006259 DNA metabolic process; GO:1901360 organic cyclic compound metabolic process; GO:0006807 nitrogen compound metabolic process; GO:0009058 biosynthetic process; GO:0044238 primary metabolic process; GO:1901576 organic substance biosynthetic process; GO:0044237 cellular metabolic process; GO:0044249 cellul…	GO:0043229 intracellular organelle; GO:0044446 intracellular organelle part; GO:0031981 nuclear lumen; GO:0044424 intracellular part; GO:0005623 cell; GO:0044422 organelle part; GO:0043226 organelle; GO:0043231 intracellular membrane-bounded organelle; GO:0031974 membrane-enclosed lumen; GO:0005654 nucleoplasm; GO:0005634 nucleus; GO:0070013 intracellular organelle lumen; GO:0044464 cell part; GO…		K10734	GINS3; GINS complex subunit 3		IPR021151;	GINS subunit, domain A;
Q62422	Osteoclast-stimulating factor 1 OS=Mus musculus OX=10090 GN=Ostf1 PE=1 SV=2	0.499	Down	2.3688e-05	Ostf1	23.782	28.8	5	12	5	1.431	1.333	1.324	0.652	0.689	0.697	mitochondria		GO:0070062 extracellular exosome; GO:0043226 organelle; GO:0044421 extracellular region part; GO:0044464 cell part; GO:0005622 intracellular; GO:0005737 cytoplasm; GO:0031982 vesicle; GO:1903561 extracellular vesicle; GO:0044424 intracellular part; GO:0005623 cell; GO:0043227 membrane-bounded organelle; GO:0005576 extracellular region; GO:0043230 extracellular organelle;	GO:0019904 protein domain specific binding; GO:0005515 protein binding; GO:0017124 SH3 domain binding; GO:0005488 binding;				IPR001452; IPR020683;	SH3 domain; Ankyrin repeat-containing domain;
Q99MB1	Toll-like receptor 3 OS=Mus musculus OX=10090 GN=Tlr3 PE=1 SV=2	0.5	Down	0.0068449	Tlr3	103.67	6.9	5	7	5	1.426	1.266	1.356	0.807	0.703	0.513	extracellular,plasma membrane	GO:0044700 single organism signaling; GO:0010941 regulation of cell death; GO:0032872 regulation of stress-activated MAPK cascade; GO:0032680 regulation of tumor necrosis factor production; GO:0022414 reproductive process; GO:0098542 defense response to other organism; GO:0009891 positive regulation of biosynthetic process; GO:0031347 regulation of defense response; GO:0044237 cellular metabolic …	GO:0016020 membrane; GO:0005783 endoplasmic reticulum; GO:0042175 nuclear outer membrane-endoplasmic reticulum membrane network; GO:0031090 organelle membrane; GO:0031410 cytoplasmic vesicle; GO:0071944 cell periphery; GO:0031982 vesicle; GO:0005737 cytoplasm; GO:0044433 cytoplasmic vesicle part; GO:0031224 intrinsic component of membrane; GO:0044424 intracellular part; GO:0005887 integral compon…	GO:0038023 signaling receptor activity; GO:0097159 organic cyclic compound binding; GO:1901363 heterocyclic compound binding; GO:0003723 RNA binding; GO:0060089 molecular transducer activity; GO:0004872 receptor activity; GO:0042802 identical protein binding; GO:0003725 double-stranded RNA binding; GO:0005488 binding; GO:0003676 nucleic acid binding; GO:0005515 protein binding; GO:0004888 transme…	K05401	TLR3, CD283; toll-like receptor 3	mmu04217 Necroptosis - Mus musculus (mouse); mmu04620 Toll-like receptor signaling pathway - Mus musculus (mouse); mmu05160 Hepatitis C - Mus musculus (mouse); mmu05161 Hepatitis B - Mus musculus (mouse); mmu05164 Influenza A - Mus musculus (mouse); mmu05165 Human papillomavirus infection - Mus musculus (mouse); mmu05167 Kaposi sarcoma-associated herpesvirus infection - Mus musculus (mouse); mmu0…	IPR000483; IPR032675; IPR000157;	Cysteine-rich flanking region, C-terminal; Leucine-rich repeat domain, L domain-like; Toll/interleukin-1 receptor homology (TIR) domain;
Q8BZQ7	Anaphase-promoting complex subunit 2 OS=Mus musculus OX=10090 GN=Anapc2 PE=1 SV=2	0.5	Down	1.83629e-05	Anapc2	95.306	3.9	3	3	3	1.376	1.405	1.284	0.676	0.687	0.668	plasma membrane	GO:0065008 regulation of biological quality; GO:0045666 positive regulation of neuron differentiation; GO:0023051 regulation of signaling; GO:0048869 cellular developmental process; GO:0007067 mitotic nuclear division; GO:0022008 neurogenesis; GO:0044699 single-organism process; GO:0044237 cellular metabolic process; GO:0050807 regulation of synapse organization; GO:0045927 positive regulation of…	GO:0043229 intracellular organelle; GO:0044446 intracellular organelle part; GO:0031461 cullin-RING ubiquitin ligase complex; GO:0032991 macromolecular complex; GO:0044424 intracellular part; GO:1990234 transferase complex; GO:0005623 cell; GO:0044422 organelle part; GO:0043231 intracellular membrane-bounded organelle; GO:0043226 organelle; GO:0000152 nuclear ubiquitin ligase complex; GO:1902494 …	GO:0005515 protein binding; GO:0031625 ubiquitin protein ligase binding; GO:0044389 ubiquitin-like protein ligase binding; GO:0005488 binding; GO:0019899 enzyme binding;	K03349	APC2; anaphase-promoting complex subunit 2	mmu04110 Cell cycle - Mus musculus (mouse); mmu04114 Oocyte meiosis - Mus musculus (mouse); mmu04120 Ubiquitin mediated proteolysis - Mus musculus (mouse); mmu04914 Progesterone-mediated oocyte maturation - Mus musculus (mouse); mmu05166 Human T-cell leukemia virus 1 infection - Mus musculus (mouse);	IPR011991; IPR016158; IPR014786; IPR001373;	Winged helix-turn-helix DNA-binding domain; Cullin homology; Anaphase-promoting complex subunit 2, C-terminal; Cullin, N-terminal;
P06837	Neuromodulin OS=Mus musculus OX=10090 GN=Gap43 PE=1 SV=1	0.5	Down	1.4816e-06	Gap43	23.632	51.5	7	11	7	1.347	1.37	1.309	0.674	0.684	0.655	cytoplasm	GO:0060491 regulation of cell projection assembly; GO:0048666 neuron development; GO:0048869 cellular developmental process; GO:0022008 neurogenesis; GO:0032989 cellular component morphogenesis; GO:0044699 single-organism process; GO:0009611 response to wounding; GO:0009605 response to external stimulus; GO:0032990 cell part morphogenesis; GO:0048858 cell projection morphogenesis; GO:0032502 deve…	GO:0016020 membrane; GO:0030054 cell junction; GO:0071944 cell periphery; GO:0005737 cytoplasm; GO:0030426 growth cone; GO:0044424 intracellular part; GO:0098858 actin-based cell projection; GO:0005623 cell; GO:0032279 asymmetric synapse; GO:0098590 plasma membrane region; GO:0044464 cell part; GO:0005622 intracellular; GO:0044425 membrane part; GO:0014069 postsynaptic density; GO:0043005 neuron …	GO:1901981 phosphatidylinositol phosphate binding; GO:0097367 carbohydrate derivative binding; GO:0072341 modified amino acid binding; GO:0005488 binding; GO:0005543 phospholipid binding; GO:0035091 phosphatidylinositol binding; GO:0043167 ion binding; GO:0008289 lipid binding; GO:0005515 protein binding; GO:0043168 anion binding; GO:0005516 calmodulin binding; GO:0035727 lysophosphatidic acid bi…	K20041	GAP43; neuromodulin		IPR018947; IPR017454;	Neuromodulin gap junction N-terminal; Neuromodulin (GAP-43), C-terminal;
Q6P3Z3	THAP domain-containing protein 4 OS=Mus musculus OX=10090 GN=Thap4 PE=1 SV=1	0.501	Down	0.00046065	Thap4	62.57	1.6	1	2	1	1.303	1.469	1.284	0.707	0.713	0.611	nucleus			GO:0097159 organic cyclic compound binding; GO:1901363 heterocyclic compound binding; GO:0003677 DNA binding; GO:0005488 binding; GO:0003676 nucleic acid binding; GO:0043167 ion binding; GO:0043169 cation binding; GO:0046872 metal ion binding;	K23205			IPR014878; IPR006612; IPR011038;	Domain of unknown function DUF1794; Zinc finger, C2CH-type; Calycin-like;
O08709	Peroxiredoxin-6 OS=Mus musculus OX=10090 GN=Prdx6 PE=1 SV=3	0.501	Down	3.8015e-05	Prdx6	24.87	70.5	15	49	15	1.377	1.376	1.298	0.713	0.667	0.648	cytoplasm	GO:0044085 cellular component biogenesis; GO:0050794 regulation of cellular process; GO:0016043 cellular component organization; GO:0065008 regulation of biological quality; GO:0045454 cell redox homeostasis; GO:1901700 response to oxygen-containing compound; GO:0044699 single-organism process; GO:0050896 response to stimulus; GO:0071704 organic substance metabolic process; GO:0032060 bleb assemb…	GO:0097708 intracellular vesicle; GO:0043229 intracellular organelle; GO:0016020 membrane; GO:0005615 extracellular space; GO:0044421 extracellular region part; GO:0031410 cytoplasmic vesicle; GO:0030054 cell junction; GO:0005737 cytoplasm; GO:0031982 vesicle; GO:0070161 anchoring junction; GO:0044424 intracellular part; GO:0005913 cell-cell adherens junction; GO:0005829 cytosol; GO:0005911 cell-…	GO:0004602 glutathione peroxidase activity; GO:0031625 ubiquitin protein ligase binding; GO:0016209 antioxidant activity; GO:0016787 hydrolase activity; GO:0005515 protein binding; GO:0098632 protein binding involved in cell-cell adhesion; GO:0016491 oxidoreductase activity; GO:0050839 cell adhesion molecule binding; GO:0098641 cadherin binding involved in cell-cell adhesion; GO:0098631 protein b…				IPR019479; IPR000866; IPR013766; IPR012336;	Peroxiredoxin, C-terminal; Alkyl hydroperoxide reductase subunit C/ Thiol specific antioxidant; Thioredoxin domain; Thioredoxin-like fold;
Q62000	Mimecan OS=Mus musculus OX=10090 GN=Ogn PE=1 SV=1	0.503	Down	2.1482e-06	Ogn	34.012	33.9	10	25	10	1.377	1.359	1.301	0.69	0.676	0.666	extracellular	GO:0016043 cellular component organization; GO:0044707 single-multicellular organism process; GO:0048869 cellular developmental process; GO:0048666 neuron development; GO:0022008 neurogenesis; GO:0032989 cellular component morphogenesis; GO:0044699 single-organism process; GO:0048468 cell development; GO:0000904 cell morphogenesis involved in differentiation; GO:0009653 anatomical structure morph…	GO:0031012 extracellular matrix; GO:0070062 extracellular exosome; GO:0043226 organelle; GO:0005615 extracellular space; GO:0044421 extracellular region part; GO:0031982 vesicle; GO:1903561 extracellular vesicle; GO:0005578 proteinaceous extracellular matrix; GO:0043227 membrane-bounded organelle; GO:0005576 extracellular region; GO:0043230 extracellular organelle;	GO:0008083 growth factor activity; GO:0005515 protein binding; GO:0005102 receptor binding; GO:0005488 binding;	K08126	OGN; osteoglycin (osteoinductive factor, mimecan)		IPR032675;	Leucine-rich repeat domain, L domain-like;
Q9D8C4	Interferon-induced 35 kDa protein homolog OS=Mus musculus OX=10090 GN=Ifi35 PE=1 SV=3	0.503	Down	3.375e-06	Ifi35	31.875	22.4	6	8	6	1.333	1.413	1.338	0.69	0.695	0.668	cytoplasm		GO:0043226 organelle; GO:0043231 intracellular membrane-bounded organelle; GO:0043229 intracellular organelle; GO:0005634 nucleus; GO:0044464 cell part; GO:0005622 intracellular; GO:0044424 intracellular part; GO:0043227 membrane-bounded organelle; GO:0005623 cell;					IPR009938; IPR009909;	Nmi/IFP 35 domain, N-terminal; Nmi/IFP 35 domain;
P56391	Cytochrome c oxidase subunit 6B1 OS=Mus musculus OX=10090 GN=Cox6b1 PE=1 SV=2	0.503	Down	0.00022171	Cox6b1	10.071	74.4	8	26	8	1.331	1.401	1.303	0.736	0.619	0.674	extracellular	GO:0044707 single-multicellular organism process; GO:0034220 ion transmembrane transport; GO:0007420 brain development; GO:0044699 single-organism process; GO:0051234 establishment of localization; GO:0048857 neural nucleus development; GO:0021762 substantia nigra development; GO:1902578 single-organism localization; GO:0006812 cation transport; GO:1902600 hydrogen ion transmembrane transport; GO…	GO:0016020 membrane; GO:0043229 intracellular organelle; GO:0044429 mitochondrial part; GO:0031090 organelle membrane; GO:0044446 intracellular organelle part; GO:0031967 organelle envelope; GO:0005737 cytoplasm; GO:0044424 intracellular part; GO:0005623 cell; GO:0005739 mitochondrion; GO:0044422 organelle part; GO:0005740 mitochondrial envelope; GO:0043231 intracellular membrane-bounded organell…	GO:0015075 ion transmembrane transporter activity; GO:0022892 substrate-specific transporter activity; GO:0015077 monovalent inorganic cation transmembrane transporter activity; GO:0016676 oxidoreductase activity, acting on a heme group of donors, oxygen as acceptor; GO:0016675 oxidoreductase activity, acting on a heme group of donors; GO:0015078 hydrogen ion transmembrane transporter activity; G…	K02267	COX6B; cytochrome c oxidase subunit 6b	mmu00190 Oxidative phosphorylation - Mus musculus (mouse); mmu01100 Metabolic pathways - Mus musculus (mouse); mmu04260 Cardiac muscle contraction - Mus musculus (mouse); mmu04714 Thermogenesis - Mus musculus (mouse); mmu04932 Non-alcoholic fatty liver disease (NAFLD) - Mus musculus (mouse); mmu05010 Alzheimer disease - Mus musculus (mouse); mmu05012 Parkinson disease - Mus musculus (mouse); mmu0…
Q9JHC0	Glutathione peroxidase 2 OS=Mus musculus OX=10090 GN=Gpx2 PE=2 SV=3	0.504	Down	6.9828e-07	Gpx2	21.99	68.9	14	27	14	1.368	1.357	1.316	0.69	0.668	0.678	cytoplasm	GO:0044707 single-multicellular organism process; GO:0065008 regulation of biological quality; GO:0050728 negative regulation of inflammatory response; GO:0044699 single-organism process; GO:0080134 regulation of response to stress; GO:0048519 negative regulation of biological process; GO:0043207 response to external biotic stimulus; GO:0031347 regulation of defense response; GO:0050896 response …	GO:0070062 extracellular exosome; GO:0043226 organelle; GO:0044421 extracellular region part; GO:0044464 cell part; GO:0005622 intracellular; GO:0005737 cytoplasm; GO:0031982 vesicle; GO:1903561 extracellular vesicle; GO:0044424 intracellular part; GO:0005829 cytosol; GO:0005623 cell; GO:0043227 membrane-bounded organelle; GO:0005576 extracellular region; GO:0043230 extracellular organelle; GO:00…	GO:0016209 antioxidant activity; GO:0004601 peroxidase activity; GO:0004602 glutathione peroxidase activity; GO:0003824 catalytic activity; GO:0016491 oxidoreductase activity; GO:0016684 oxidoreductase activity, acting on peroxide as acceptor;	K00432	gpx; glutathione peroxidase [EC:1.11.1.9]	mmu00480 Glutathione metabolism - Mus musculus (mouse); mmu00590 Arachidonic acid metabolism - Mus musculus (mouse); mmu01100 Metabolic pathways - Mus musculus (mouse); mmu04918 Thyroid hormone synthesis - Mus musculus (mouse);	IPR012336;	Thioredoxin-like fold;
P52760	2-iminobutanoate/2-iminopropanoate deaminase OS=Mus musculus OX=10090 GN=Rida PE=1 SV=3	0.504	Down	0.00060112	Rida	14.255	45.2	5	8	5	1.293	1.407	1.295	0.729	0.696	0.59	mitochondria	GO:0010608 posttranscriptional regulation of gene expression; GO:0007420 brain development; GO:0030323 respiratory tube development; GO:0044699 single-organism process; GO:0044237 cellular metabolic process; GO:0008285 negative regulation of cell proliferation; GO:0008152 metabolic process; GO:0050678 regulation of epithelial cell proliferation; GO:0060322 head development; GO:0043170 macromolecu…	GO:0043229 intracellular organelle; GO:0044421 extracellular region part; GO:0005777 peroxisome; GO:0031982 vesicle; GO:0005737 cytoplasm; GO:0044424 intracellular part; GO:0005829 cytosol; GO:0005623 cell; GO:0005576 extracellular region; GO:0005739 mitochondrion; GO:0043231 intracellular membrane-bounded organelle; GO:0043226 organelle; GO:0070062 extracellular exosome; GO:0005634 nucleus; GO:0…	GO:0036041 long-chain fatty acid binding; GO:0046983 protein dimerization activity; GO:0004521 endoribonuclease activity; GO:0005515 protein binding; GO:0016787 hydrolase activity; GO:1904012 platinum binding; GO:1901363 heterocyclic compound binding; GO:0097159 organic cyclic compound binding; GO:0042802 identical protein binding; GO:0031406 carboxylic acid binding; GO:0003824 catalytic activity…	K09022	ridA, tdcF, RIDA; 2-iminobutanoate/2-iminopropanoate deaminase [EC:3.5.99.10]		IPR013813;	Endoribonuclease L-PSP/chorismate mutase-like;
Q9CWW6	Peptidyl-prolyl cis-trans isomerase NIMA-interacting 4 OS=Mus musculus OX=10090 GN=Pin4 PE=1 SV=1	0.504	Down	3.46e-06	Pin4	13.815	14.5	2	2	2	1.399	1.31	1.346	0.668	0.679	0.696	cytoplasm	GO:0044085 cellular component biogenesis; GO:0022613 ribonucleoprotein complex biogenesis; GO:0006725 cellular aromatic compound metabolic process; GO:0044267 cellular protein metabolic process; GO:0044237 cellular metabolic process; GO:0071704 organic substance metabolic process; GO:0008152 metabolic process; GO:0046483 heterocycle metabolic process; GO:0006139 nucleobase-containing compound met…	GO:0044421 extracellular region part; GO:0031982 vesicle; GO:0005737 cytoplasm; GO:0032991 macromolecular complex; GO:0044424 intracellular part; GO:0005623 cell; GO:0044422 organelle part; GO:0030684 preribosome; GO:0043228 non-membrane-bounded organelle; GO:0070062 extracellular exosome; GO:0005856 cytoskeleton; GO:0031974 membrane-enclosed lumen; GO:0070013 intracellular organelle lumen; GO:00…	GO:0097159 organic cyclic compound binding; GO:1901363 heterocyclic compound binding; GO:0003677 DNA binding; GO:0003723 RNA binding; GO:0003755 peptidyl-prolyl cis-trans isomerase activity; GO:0016853 isomerase activity; GO:0003681 bent DNA binding; GO:0003824 catalytic activity; GO:0003690 double-stranded DNA binding; GO:0005488 binding; GO:0003676 nucleic acid binding; GO:0016859 cis-trans iso…	K09579	PIN4; peptidyl-prolyl cis-trans isomerase NIMA-interacting 4 [EC:5.2.1.8]		IPR000297;	Peptidyl-prolyl cis-trans isomerase, PpiC-type;
P70441	Na(+)/H(+) exchange regulatory cofactor NHE-RF1 OS=Mus musculus OX=10090 GN=Slc9a3r1 PE=1 SV=3	0.505	Down	1.0947e-06	Slc9a3r1	38.6	40.3	13	29	13	1.375	1.337	1.321	0.693	0.665	0.678	cytoplasm,nucleus	GO:0044085 cellular component biogenesis; GO:0044700 single organism signaling; GO:0010941 regulation of cell death; GO:0048732 gland development; GO:0072502 cellular trivalent inorganic anion homeostasis; GO:0055062 phosphate ion homeostasis; GO:0090317 negative regulation of intracellular protein transport; GO:0030320 cellular monovalent inorganic anion homeostasis; GO:0034635 glutathione trans…	GO:0016020 membrane; GO:0098862 cluster of actin-based cell projections; GO:0044421 extracellular region part; GO:0016324 apical plasma membrane; GO:0005903 brush border; GO:0098857 membrane microdomain; GO:0071944 cell periphery; GO:0031982 vesicle; GO:0005737 cytoplasm; GO:0036126 sperm flagellum; GO:0097729 9+2 motile cilium; GO:0044424 intracellular part; GO:0098858 actin-based cell projectio…	GO:0043621 protein self-association; GO:0005102 receptor binding; GO:0044877 macromolecular complex binding; GO:0070851 growth factor receptor binding; GO:0005515 protein binding; GO:0031698 beta-2 adrenergic receptor binding; GO:0098772 molecular function regulator; GO:0030165 PDZ domain binding; GO:0050780 dopamine receptor binding; GO:0032947 protein complex scaffold; GO:0016247 channel regula…	K13365	SLC9A3R1, NHERF1; Na(+)/H(+) exchange regulatory cofactor NHE-RF1	mmu04530 Tight junction - Mus musculus (mouse); mmu04928 Parathyroid hormone synthesis, secretion and action - Mus musculus (mouse); mmu05165 Human papillomavirus infection - Mus musculus (mouse);	IPR015098; IPR001478;	EBP50, C-terminal; PDZ domain;
P16110	Galectin-3 OS=Mus musculus OX=10090 GN=Lgals3 PE=1 SV=3	0.505	Down	3.119e-06	Lgals3	27.515	33.7	12	65	12	1.388	1.353	1.307	0.698	0.68	0.667	cytoplasm	GO:0060627 regulation of vesicle-mediated transport; GO:0002694 regulation of leukocyte activation; GO:0030335 positive regulation of cell migration; GO:0010941 regulation of cell death; GO:0032944 regulation of mononuclear cell proliferation; GO:2001189 negative regulation of T cell activation via T cell receptor contact with antigen bound to MHC molecule on antigen presenting cell; GO:0002698 n…	GO:0016020 membrane; GO:0005615 extracellular space; GO:0044421 extracellular region part; GO:0009897 external side of plasma membrane; GO:0031090 organelle membrane; GO:0071944 cell periphery; GO:0031982 vesicle; GO:0005737 cytoplasm; GO:0032991 macromolecular complex; GO:0044424 intracellular part; GO:0005623 cell; GO:0044422 organelle part; GO:0097386 glial cell projection; GO:0005740 mitochon…	GO:0097159 organic cyclic compound binding; GO:1901363 heterocyclic compound binding; GO:0003723 RNA binding; GO:0019865 immunoglobulin binding; GO:0043236 laminin binding; GO:0005488 binding; GO:0003676 nucleic acid binding; GO:0044877 macromolecular complex binding; GO:0030246 carbohydrate binding; GO:0005515 protein binding; GO:0050840 extracellular matrix binding; GO:0042056 chemoattractant a…	K06831	LGALS3; galectin-3		IPR001079; IPR013320;	Galectin, carbohydrate recognition domain; Concanavalin A-like lectin/glucanase domain;
Q9EPR2	Group XIIA secretory phospholipase A2 OS=Mus musculus OX=10090 GN=Pla2g12a PE=1 SV=2	0.505	Down	0.00022492	Pla2g12a	21.319	20.3	3	3	3	1.296	1.375	1.376	0.749	0.632	0.661	extracellular	GO:0046717 acid secretion; GO:0050482 arachidonic acid secretion; GO:0044699 single-organism process; GO:0044255 cellular lipid metabolic process; GO:0044237 cellular metabolic process; GO:0006796 phosphate-containing compound metabolic process; GO:0051234 establishment of localization; GO:0071704 organic substance metabolic process; GO:0032309 icosanoid secretion; GO:0015908 fatty acid transport…	GO:0043226 organelle; GO:0043231 intracellular membrane-bounded organelle; GO:0043229 intracellular organelle; GO:0005783 endoplasmic reticulum; GO:0044464 cell part; GO:0005622 intracellular; GO:0005737 cytoplasm; GO:0012505 endomembrane system; GO:0044424 intracellular part; GO:0005794 Golgi apparatus; GO:0043227 membrane-bounded organelle; GO:0005623 cell; GO:0005576 extracellular region; GO:0…	GO:0052689 carboxylic ester hydrolase activity; GO:0003824 catalytic activity; GO:0005488 binding; GO:0043167 ion binding; GO:0004623 phospholipase A2 activity; GO:0016788 hydrolase activity, acting on ester bonds; GO:0004620 phospholipase activity; GO:0046872 metal ion binding; GO:0043169 cation binding; GO:0016787 hydrolase activity; GO:0005509 calcium ion binding; GO:0016298 lipase activity;	K01047	PLA2G, SPLA2; secretory phospholipase A2 [EC:3.1.1.4]	mmu00564 Glycerophospholipid metabolism - Mus musculus (mouse); mmu00565 Ether lipid metabolism - Mus musculus (mouse); mmu00590 Arachidonic acid metabolism - Mus musculus (mouse); mmu00591 Linoleic acid metabolism - Mus musculus (mouse); mmu00592 alpha-Linolenic acid metabolism - Mus musculus (mouse); mmu01100 Metabolic pathways - Mus musculus (mouse); mmu04014 Ras signaling pathway - Mus muscul…	IPR016090;	Phospholipase A2 domain;
Q9D868	Peptidyl-prolyl cis-trans isomerase H OS=Mus musculus OX=10090 GN=Ppih PE=1 SV=1	0.505	Down	1.52163e-05	Ppih	20.463	19.1	4	6	4	1.401	1.331	1.319	0.665	0.703	0.678	cytoplasm	GO:0050794 regulation of cellular process; GO:0043903 regulation of symbiosis, encompassing mutualism through parasitism; GO:0006725 cellular aromatic compound metabolic process; GO:0044267 cellular protein metabolic process; GO:0044237 cellular metabolic process; GO:0071704 organic substance metabolic process; GO:0006457 protein folding; GO:0008152 metabolic process; GO:0046483 heterocycle metab…	GO:0043229 intracellular organelle; GO:0005737 cytoplasm; GO:0044446 intracellular organelle part; GO:0046540 U4/U6 x U5 tri-snRNP complex; GO:0032991 macromolecular complex; GO:0031981 nuclear lumen; GO:0044424 intracellular part; GO:0005681 spliceosomal complex; GO:0016604 nuclear body; GO:0005623 cell; GO:0044422 organelle part; GO:0097525 spliceosomal snRNP complex; GO:0097526 spliceosomal tr…	GO:0003755 peptidyl-prolyl cis-trans isomerase activity; GO:0016853 isomerase activity; GO:0003824 catalytic activity; GO:0016859 cis-trans isomerase activity; GO:0043021 ribonucleoprotein complex binding; GO:0005488 binding; GO:0044877 macromolecular complex binding;	K09567	PPIH, CYPH; peptidyl-prolyl isomerase H (cyclophilin H) [EC:5.2.1.8]	mmu03040 Spliceosome - Mus musculus (mouse);	IPR002130; IPR029000;	Cyclophilin-type peptidyl-prolyl cis-trans isomerase domain; Cyclophilin-like domain;
Q9WVA2	Mitochondrial import inner membrane translocase subunit Tim8 A OS=Mus musculus OX=10090 GN=Timm8a1 PE=1 SV=1	0.505	Down	3.8729e-05	Timm8a1	11.042	57.7	5	10	5	1.326	1.4	1.341	0.679	0.723	0.652	extracellular	GO:0045184 establishment of protein localization; GO:0006810 transport; GO:0071702 organic substance transport; GO:0051179 localization; GO:0033036 macromolecule localization; GO:0008104 protein localization; GO:0015031 protein transport; GO:0051234 establishment of localization;	GO:0043229 intracellular organelle; GO:0016020 membrane; GO:0044429 mitochondrial part; GO:0031090 organelle membrane; GO:0044446 intracellular organelle part; GO:0031967 organelle envelope; GO:0005737 cytoplasm; GO:0044424 intracellular part; GO:0005623 cell; GO:0005739 mitochondrion; GO:0044422 organelle part; GO:0005740 mitochondrial envelope; GO:0043231 intracellular membrane-bounded organell…	GO:0046872 metal ion binding; GO:0043169 cation binding; GO:0005488 binding; GO:0043167 ion binding;	K17780	TIM8; mitochondrial import inner membrane translocase subunit TIM8		IPR004217;	Tim10/DDP family zinc finger;
P51885	Lumican OS=Mus musculus OX=10090 GN=Lum PE=1 SV=2	0.506	Down	1.1361e-06	Lum	38.265	41.4	11	59	11	1.377	1.345	1.312	0.694	0.675	0.674	extracellular	GO:0030199 collagen fibril organization; GO:0007601 visual perception; GO:0051216 cartilage development; GO:0009891 positive regulation of biosynthetic process; GO:0044699 single-organism process; GO:0050877 neurological system process; GO:0032914 positive regulation of transforming growth factor beta1 production; GO:2001141 regulation of RNA biosynthetic process; GO:0009893 positive regulation o…	GO:0098643 banded collagen fibril; GO:0005615 extracellular space; GO:0044421 extracellular region part; GO:0098644 complex of collagen trimers; GO:0031982 vesicle; GO:0032991 macromolecular complex; GO:0005583 fibrillar collagen trimer; GO:0099512 supramolecular fiber; GO:0099080 supramolecular complex; GO:0044420 extracellular matrix component; GO:0005576 extracellular region; GO:0005581 collag…	GO:0005518 collagen binding; GO:0005515 protein binding; GO:0005488 binding; GO:0032403 protein complex binding; GO:0044877 macromolecular complex binding;	K08122	LUM; lumican	mmu05205 Proteoglycans in cancer - Mus musculus (mouse);	IPR000372; IPR032675;	Leucine-rich repeat N-terminal domain; Leucine-rich repeat domain, L domain-like;
Q5NBX1	Protein cordon-bleu OS=Mus musculus OX=10090 GN=Cobl PE=1 SV=1	0.507	Down	0.00138105	Cobl	143.86	1.8	2	2	2	1.342	1.35	1.353	0.707	0.65	0.692	nucleus	GO:0044085 cellular component biogenesis; GO:0048732 gland development; GO:0060491 regulation of cell projection assembly; GO:0035148 tube formation; GO:0035282 segmentation; GO:0043009 chordate embryonic development; GO:0032989 cellular component morphogenesis; GO:0030041 actin filament polymerization; GO:0030036 actin cytoskeleton organization; GO:0051240 positive regulation of multicellular or…	GO:0016020 membrane; GO:0030425 dendrite; GO:0005938 cell cortex; GO:0071944 cell periphery; GO:0005737 cytoplasm; GO:0099568 cytoplasmic region; GO:0043025 neuronal cell body; GO:0030426 growth cone; GO:0044424 intracellular part; GO:0005623 cell; GO:0043228 non-membrane-bounded organelle; GO:0005856 cytoskeleton; GO:0044294 dendritic growth cone; GO:0044464 cell part; GO:0005622 intracellular; …	GO:0003779 actin binding; GO:0005515 protein binding; GO:0008092 cytoskeletal protein binding; GO:0003785 actin monomer binding; GO:0005488 binding;	K18623	COBL; protein cordon-bleu		IPR019025; IPR003124;	Cordon-bleu, ubiquitin-like domain; WH2 domain;
P26339	Chromogranin-A OS=Mus musculus OX=10090 GN=Chga PE=1 SV=1	0.508	Down	1.89842e-05	Chga	51.789	23.3	7	9	7	1.344	1.39	1.324	0.705	0.702	0.654	extracellular	GO:0044700 single organism signaling; GO:0002279 mast cell activation involved in immune response; GO:0065008 regulation of biological quality; GO:0032762 mast cell cytokine production; GO:0010941 regulation of cell death; GO:0045321 leukocyte activation; GO:0098542 defense response to other organism; GO:0045933 positive regulation of muscle contraction; GO:1901897 regulation of relaxation of car…	GO:0030658 transport vesicle membrane; GO:0016020 membrane; GO:0005615 extracellular space; GO:0044421 extracellular region part; GO:0031090 organelle membrane; GO:0031410 cytoplasmic vesicle; GO:0031982 vesicle; GO:0005737 cytoplasm; GO:0044433 cytoplasmic vesicle part; GO:0044424 intracellular part; GO:0005623 cell; GO:0044422 organelle part; GO:0005622 intracellular; GO:0044464 cell part; GO:0…	GO:0005515 protein binding; GO:0005488 binding;	K19990	CHGA; chromogranin-A
Q99LC5	Electron transfer flavoprotein subunit alpha, mitochondrial OS=Mus musculus OX=10090 GN=Etfa PE=1 SV=2	0.508	Down	1.9552e-06	Etfa	35.009	43.8	13	48	13	1.355	1.368	1.32	0.707	0.676	0.672	mitochondria	GO:0034440 lipid oxidation; GO:0044699 single-organism process; GO:0044255 cellular lipid metabolic process; GO:0044237 cellular metabolic process; GO:0071704 organic substance metabolic process; GO:0008152 metabolic process; GO:0030258 lipid modification; GO:0044248 cellular catabolic process; GO:0032787 monocarboxylic acid metabolic process; GO:0009987 cellular process; GO:0006629 lipid metabol…	GO:0005759 mitochondrial matrix; GO:0043229 intracellular organelle; GO:0044421 extracellular region part; GO:0044429 mitochondrial part; GO:0005737 cytoplasm; GO:0044446 intracellular organelle part; GO:0031982 vesicle; GO:0032991 macromolecular complex; GO:0098798 mitochondrial protein complex; GO:0044424 intracellular part; GO:0005623 cell; GO:0045251 electron transfer flavoprotein complex; GO…	GO:1901265 nucleoside phosphate binding; GO:0050660 flavin adenine dinucleotide binding; GO:0043167 ion binding; GO:0005515 protein binding; GO:0000166 nucleotide binding; GO:0048037 cofactor binding; GO:0016491 oxidoreductase activity; GO:0009055 electron carrier activity; GO:1901363 heterocyclic compound binding; GO:0097159 organic cyclic compound binding; GO:0003824 catalytic activity; GO:0005…	K03522	fixB, etfA; electron transfer flavoprotein alpha subunit		IPR014731; IPR014729; IPR033947; IPR014730; IPR029035;	Electron transfer flavoprotein, alpha subunit, C-terminal; Rossmann-like alpha/beta/alpha sandwich fold; Electron transfer flavoprotein, alpha subunit, N-terminal; Electron transfer flavoprotein, alpha/beta-subunit, N-terminal; DHS-like NAD/FAD-binding domain;
Q9D967	Magnesium-dependent phosphatase 1 OS=Mus musculus OX=10090 GN=Mdp1 PE=1 SV=1	0.508	Down	0.000139406	Mdp1	18.582	44.5	5	8	5	1.286	1.41	1.354	0.714	0.633	0.71	cytoplasm	GO:0035335 peptidyl-tyrosine dephosphorylation; GO:0044267 cellular protein metabolic process; GO:0044238 primary metabolic process; GO:0006470 protein dephosphorylation; GO:0016311 dephosphorylation; GO:0044237 cellular metabolic process; GO:0006796 phosphate-containing compound metabolic process; GO:0071704 organic substance metabolic process; GO:0008152 metabolic process; GO:0006793 phosphorus…	GO:0070062 extracellular exosome; GO:0043226 organelle; GO:0044421 extracellular region part; GO:0031982 vesicle; GO:1903561 extracellular vesicle; GO:0043227 membrane-bounded organelle; GO:0005576 extracellular region; GO:0043230 extracellular organelle;	GO:0004725 protein tyrosine phosphatase activity; GO:0003824 catalytic activity; GO:0042578 phosphoric ester hydrolase activity; GO:0005488 binding; GO:0016791 phosphatase activity; GO:0043167 ion binding; GO:0016788 hydrolase activity, acting on ester bonds; GO:0043169 cation binding; GO:0046872 metal ion binding; GO:0016787 hydrolase activity; GO:0004721 phosphoprotein phosphatase activity;	K17619	MDP1; magnesium-dependent phosphatase 1 [EC:3.1.3.48 3.1.3.-]		IPR010033; IPR023214;	HAD-superfamily phosphatase, subfamily IIIC; HAD-like domain;
P29595	NEDD8 OS=Mus musculus OX=10090 GN=Nedd8 PE=1 SV=2	0.508	Down	0.00020392	Nedd8	8.9723	28.4	3	5	3	1.394	1.275	1.378	0.727	0.701	0.627	cytoplasm	GO:0050794 regulation of cellular process; GO:0060255 regulation of macromolecule metabolic process; GO:0019219 regulation of nucleobase-containing compound metabolic process; GO:0044267 cellular protein metabolic process; GO:0050896 response to stimulus; GO:0044237 cellular metabolic process; GO:0071704 organic substance metabolic process; GO:2001141 regulation of RNA biosynthetic process; GO:00…	GO:0043229 intracellular organelle; GO:0044421 extracellular region part; GO:0031982 vesicle; GO:0044424 intracellular part; GO:0005623 cell; GO:0005576 extracellular region; GO:0043226 organelle; GO:0070062 extracellular exosome; GO:0043231 intracellular membrane-bounded organelle; GO:0005634 nucleus; GO:0005622 intracellular; GO:0044464 cell part; GO:1903561 extracellular vesicle; GO:0043227 me…	GO:0005515 protein binding; GO:0031625 ubiquitin protein ligase binding; GO:0044389 ubiquitin-like protein ligase binding; GO:0019899 enzyme binding; GO:0005488 binding;	K12158	NEDD8; ubiquitin-like protein Nedd8		IPR029071; IPR000626;	Ubiquitin-related domain; Ubiquitin domain;
Q02819	Nucleobindin-1 OS=Mus musculus OX=10090 GN=Nucb1 PE=1 SV=2	0.509	Down	2.8204e-06	Nucb1	53.408	49.2	22	51	22	1.336	1.38	1.342	0.71	0.666	0.689	extracellular	GO:0072718 response to cisplatin; GO:1903533 regulation of protein targeting; GO:0051049 regulation of transport; GO:0032386 regulation of intracellular transport; GO:0050896 response to stimulus; GO:0070201 regulation of establishment of protein localization; GO:0060341 regulation of cellular localization; GO:0042221 response to chemical; GO:0050789 regulation of biological process; GO:0032879 r…	GO:0016020 membrane; GO:0005783 endoplasmic reticulum; GO:0005615 extracellular space; GO:0044421 extracellular region part; GO:0019898 extrinsic component of membrane; GO:0031410 cytoplasmic vesicle; GO:0031090 organelle membrane; GO:0031982 vesicle; GO:0005801 cis-Golgi network; GO:0005737 cytoplasm; GO:0044424 intracellular part; GO:0005623 cell; GO:0044422 organelle part; GO:0005769 early end…	GO:0097159 organic cyclic compound binding; GO:1901363 heterocyclic compound binding; GO:0003677 DNA binding; GO:0005488 binding; GO:0043167 ion binding; GO:0003676 nucleic acid binding; GO:0043169 cation binding; GO:0046872 metal ion binding; GO:0005515 protein binding; GO:0001965 G-protein alpha-subunit binding; GO:0005509 calcium ion binding;	K20371	NUCB; nucleobindin		IPR011992; IPR002048;	EF-hand domain pair; EF-hand domain;
Q99LP6	GrpE protein homolog 1, mitochondrial OS=Mus musculus OX=10090 GN=Grpel1 PE=1 SV=1	0.509	Down	2.269e-05	Grpel1	24.307	47.9	10	21	10	1.364	1.382	1.292	0.667	0.717	0.673	mitochondria	GO:0046907 intracellular transport; GO:0016043 cellular component organization; GO:0072594 establishment of protein localization to organelle; GO:0017038 protein import; GO:0006839 mitochondrial transport; GO:0044699 single-organism process; GO:0015031 protein transport; GO:0051234 establishment of localization; GO:0006457 protein folding; GO:0006605 protein targeting; GO:0051649 establishment of…	GO:0016020 membrane; GO:0098800 inner mitochondrial membrane protein complex; GO:0031090 organelle membrane; GO:0098796 membrane protein complex; GO:0005737 cytoplasm; GO:0032991 macromolecular complex; GO:0098798 mitochondrial protein complex; GO:0044424 intracellular part; GO:0005744 mitochondrial inner membrane presequence translocase complex; GO:0044455 mitochondrial membrane part; GO:0005623…	GO:1901265 nucleoside phosphate binding; GO:0051087 chaperone binding; GO:0060589 nucleoside-triphosphatase regulator activity; GO:0046983 protein dimerization activity; GO:0005515 protein binding; GO:0000166 nucleotide binding; GO:0098772 molecular function regulator; GO:1901363 heterocyclic compound binding; GO:0097159 organic cyclic compound binding; GO:0042802 identical protein binding; GO:00…	K03687	GRPE; molecular chaperone GrpE		IPR013805; IPR009012;	GrpE nucleotide exchange factor, coiled-coil; GrpE nucleotide exchange factor, head;
P17742	Peptidyl-prolyl cis-trans isomerase A OS=Mus musculus OX=10090 GN=Ppia PE=1 SV=2	0.509	Down	0.00120115	Ppia	17.971	73.2	12	83	12	1.344	1.336	1.333	0.709	0.678	0.654	cytoplasm	GO:0048869 cellular developmental process; GO:0051046 regulation of secretion; GO:0044699 single-organism process; GO:0022008 neurogenesis; GO:0044237 cellular metabolic process; GO:0006457 protein folding; GO:0008152 metabolic process; GO:0034389 lipid particle organization; GO:0032879 regulation of localization; GO:0043170 macromolecule metabolic process; GO:0019538 protein metabolic process; G…	GO:0043229 intracellular organelle; GO:0016020 membrane; GO:0005615 extracellular space; GO:0044421 extracellular region part; GO:0030054 cell junction; GO:0031982 vesicle; GO:0005737 cytoplasm; GO:0070161 anchoring junction; GO:0044424 intracellular part; GO:0005829 cytosol; GO:0005623 cell; GO:0005576 extracellular region; GO:0043231 intracellular membrane-bounded organelle; GO:0043226 organell…	GO:0097159 organic cyclic compound binding; GO:1901363 heterocyclic compound binding; GO:0003723 RNA binding; GO:0003755 peptidyl-prolyl cis-trans isomerase activity; GO:0016853 isomerase activity; GO:0003824 catalytic activity; GO:0005488 binding; GO:0003676 nucleic acid binding; GO:0016859 cis-trans isomerase activity;	K03767	PPIA; peptidyl-prolyl cis-trans isomerase A (cyclophilin A) [EC:5.2.1.8]	mmu04217 Necroptosis - Mus musculus (mouse);	IPR002130; IPR029000;	Cyclophilin-type peptidyl-prolyl cis-trans isomerase domain; Cyclophilin-like domain;
O08997	Copper transport protein ATOX1 OS=Mus musculus OX=10090 GN=Atox1 PE=1 SV=1	0.509	Down	2.373e-05	Atox1	7.3384	60.3	3	7	3	1.377	1.345	1.291	0.715	0.669	0.659	extracellular	GO:0046907 intracellular transport; GO:0065008 regulation of biological quality; GO:0034220 ion transmembrane transport; GO:0055076 transition metal ion homeostasis; GO:0030001 metal ion transport; GO:0030003 cellular cation homeostasis; GO:0035434 copper ion transmembrane transport; GO:1901700 response to oxygen-containing compound; GO:0044699 single-organism process; GO:0050896 response to stim…	GO:0044464 cell part; GO:0005622 intracellular; GO:0005737 cytoplasm; GO:0044424 intracellular part; GO:0005623 cell; GO:0005829 cytosol; GO:0044444 cytoplasmic part;	GO:0015075 ion transmembrane transporter activity; GO:0005375 copper ion transmembrane transporter activity; GO:0051117 ATPase binding; GO:0043167 ion binding; GO:0046915 transition metal ion transmembrane transporter activity; GO:0022892 substrate-specific transporter activity; GO:0016530 metallochaperone activity; GO:0005515 protein binding; GO:0005507 copper ion binding; GO:0022891 substrate-s…	K07213	ATOX1, ATX1, copZ, golB; copper chaperone	mmu04978 Mineral absorption - Mus musculus (mouse);	IPR006121;	Heavy metal-associated domain, HMA;
P17751	Triosephosphate isomerase OS=Mus musculus OX=10090 GN=Tpi1 PE=1 SV=4	0.51	Down	1.7825e-06	Tpi1	32.191	51.8	15	66	15	1.369	1.356	1.305	0.701	0.682	0.674	cytoplasm	GO:0006757 ATP generation from ADP; GO:0006739 NADP metabolic process; GO:0009116 nucleoside metabolic process; GO:0042278 purine nucleoside metabolic process; GO:0006165 nucleoside diphosphate phosphorylation; GO:0046031 ADP metabolic process; GO:0019362 pyridine nucleotide metabolic process; GO:0019319 hexose biosynthetic process; GO:0006096 glycolytic process; GO:0009167 purine ribonucleoside …	GO:0043229 intracellular organelle; GO:0005615 extracellular space; GO:0044421 extracellular region part; GO:0031982 vesicle; GO:0005737 cytoplasm; GO:0044424 intracellular part; GO:0005623 cell; GO:0005829 cytosol; GO:0005576 extracellular region; GO:0043231 intracellular membrane-bounded organelle; GO:0043226 organelle; GO:0070062 extracellular exosome; GO:0005634 nucleus; GO:0005622 intracellu…	GO:0016853 isomerase activity; GO:0004807 triose-phosphate isomerase activity; GO:0031625 ubiquitin protein ligase binding; GO:0003824 catalytic activity; GO:0005488 binding; GO:0005515 protein binding; GO:0016860 intramolecular oxidoreductase activity; GO:0044389 ubiquitin-like protein ligase binding; GO:0016861 intramolecular oxidoreductase activity, interconverting aldoses and ketoses; GO:0019…	K01803	TPI, tpiA; triosephosphate isomerase (TIM) [EC:5.3.1.1]	mmu00010 Glycolysis / Gluconeogenesis - Mus musculus (mouse); mmu00051 Fructose and mannose metabolism - Mus musculus (mouse); mmu00562 Inositol phosphate metabolism - Mus musculus (mouse); mmu01100 Metabolic pathways - Mus musculus (mouse); mmu01200 Carbon metabolism - Mus musculus (mouse); mmu01230 Biosynthesis of amino acids - Mus musculus (mouse);	IPR013785;	Aldolase-type TIM barrel;
Q9CR86	Calcium-regulated heat stable protein 1 OS=Mus musculus OX=10090 GN=Carhsp1 PE=1 SV=1	0.51	Down	2.0947e-06	Carhsp1	16.062	12.2	3	6	3	1.349	1.363	1.323	0.71	0.672	0.676	cytoplasm,nucleus	GO:0050794 regulation of cellular process; GO:0010468 regulation of gene expression; GO:0065008 regulation of biological quality; GO:0006355 regulation of transcription, DNA-templated; GO:0031326 regulation of cellular biosynthetic process; GO:0080090 regulation of primary metabolic process; GO:0010608 posttranscriptional regulation of gene expression; GO:0060255 regulation of macromolecule metab…	GO:0043229 intracellular organelle; GO:0044421 extracellular region part; GO:0043232 intracellular non-membrane-bounded organelle; GO:0000932 P-body; GO:0005737 cytoplasm; GO:0031982 vesicle; GO:0032991 macromolecular complex; GO:0045495 pole plasm; GO:0044424 intracellular part; GO:0005829 cytosol; GO:0005623 cell; GO:0005576 extracellular region; GO:0043186 P granule; GO:0036464 cytoplasmic rib…	GO:0097159 organic cyclic compound binding; GO:1901363 heterocyclic compound binding; GO:0003729 mRNA binding; GO:0003677 DNA binding; GO:0003723 RNA binding; GO:0003730 mRNA 3'-UTR binding; GO:0005488 binding; GO:0003676 nucleic acid binding; GO:0005515 protein binding;				IPR012340; IPR011129; IPR002059;	Nucleic acid-binding, OB-fold; Cold shock domain; Cold-shock protein, DNA-binding;
Q80YN3	Breast carcinoma-amplified sequence 1 homolog OS=Mus musculus OX=10090 GN=Bcas1 PE=1 SV=3	0.511	Down	0.000140817	Bcas1	67.377	33.3	15	28	15	1.316	1.415	1.261	0.725	0.652	0.662	nucleus		GO:0070062 extracellular exosome; GO:0043226 organelle; GO:0044421 extracellular region part; GO:0044464 cell part; GO:0005622 intracellular; GO:0005737 cytoplasm; GO:0031982 vesicle; GO:1903561 extracellular vesicle; GO:0044424 intracellular part; GO:0005623 cell; GO:0005829 cytosol; GO:0043227 membrane-bounded organelle; GO:0005576 extracellular region; GO:0043230 extracellular organelle; GO:00…	GO:0005515 protein binding; GO:0042802 identical protein binding; GO:0042803 protein homodimerization activity; GO:0005488 binding; GO:0046983 protein dimerization activity;
P62075	Mitochondrial import inner membrane translocase subunit Tim13 OS=Mus musculus OX=10090 GN=Timm13 PE=1 SV=1	0.511	Down	4.711e-07	Timm13	10.458	62.1	7	17	7	1.379	1.343	1.353	0.707	0.693	0.681	extracellular	GO:0016043 cellular component organization; GO:0046907 intracellular transport; GO:0072594 establishment of protein localization to organelle; GO:0007006 mitochondrial membrane organization; GO:0017038 protein import; GO:0006839 mitochondrial transport; GO:0044699 single-organism process; GO:0015031 protein transport; GO:0045039 protein import into mitochondrial inner membrane; GO:0051234 establi…	GO:0016020 membrane; GO:0031090 organelle membrane; GO:0005737 cytoplasm; GO:0032991 macromolecular complex; GO:0044424 intracellular part; GO:0005623 cell; GO:0044422 organelle part; GO:0042719 mitochondrial intermembrane space protein transporter complex; GO:0043228 non-membrane-bounded organelle; GO:0005740 mitochondrial envelope; GO:0031974 membrane-enclosed lumen; GO:0031970 organelle envelo…	GO:0008565 protein transporter activity; GO:0005488 binding; GO:0043167 ion binding; GO:0022892 substrate-specific transporter activity; GO:0043169 cation binding; GO:0046872 metal ion binding; GO:0005215 transporter activity;	K17781	TIM13; mitochondrial import inner membrane translocase subunit TIM13		IPR004217;	Tim10/DDP family zinc finger;
Q9R097	Kunitz-type protease inhibitor 1 OS=Mus musculus OX=10090 GN=Spint1 PE=1 SV=2	0.512	Down	1.4358e-06	Spint1	56.59	14	6	9	6	1.364	1.362	1.3	0.677	0.69	0.695	extracellular,plasma membrane	GO:0001841 neural tube formation; GO:0014013 regulation of gliogenesis; GO:0001568 blood vessel development; GO:0022414 reproductive process; GO:0035148 tube formation; GO:0043009 chordate embryonic development; GO:0048869 cellular developmental process; GO:0001892 embryonic placenta development; GO:0022008 neurogenesis; GO:0044699 single-organism process; GO:0071363 cellular response to growth f…	GO:0016020 membrane; GO:0070062 extracellular exosome; GO:0043226 organelle; GO:0005615 extracellular space; GO:0044421 extracellular region part; GO:0044464 cell part; GO:0071944 cell periphery; GO:0031982 vesicle; GO:1903561 extracellular vesicle; GO:0005623 cell; GO:0043227 membrane-bounded organelle; GO:0005576 extracellular region; GO:0043230 extracellular organelle; GO:0005886 plasma membra…	GO:0004867 serine-type endopeptidase inhibitor activity; GO:0030234 enzyme regulator activity; GO:0005488 binding; GO:0030414 peptidase inhibitor activity; GO:0061134 peptidase regulator activity; GO:0005515 protein binding; GO:0061135 endopeptidase regulator activity; GO:0098772 molecular function regulator; GO:0004857 enzyme inhibitor activity; GO:0004866 endopeptidase inhibitor activity;	K15619	SPINT1; Kunitz-type protease inhibitor 1	mmu05202 Transcriptional misregulation in cancer - Mus musculus (mouse); mmu05215 Prostate cancer - Mus musculus (mouse);	IPR011106; IPR013980; IPR002223;	Seven cysteines, N-terminal; MANSC domain; Pancreatic trypsin inhibitor Kunitz domain;
O35215	D-dopachrome decarboxylase OS=Mus musculus OX=10090 GN=Ddt PE=1 SV=3	0.512	Down	4.1808e-06	Ddt	13.077	63.6	7	15	7	1.352	1.43	1.332	0.701	0.694	0.713	cytoplasm	GO:0046148 pigment biosynthetic process; GO:0006582 melanin metabolic process; GO:0006725 cellular aromatic compound metabolic process; GO:1901615 organic hydroxy compound metabolic process; GO:0044711 single-organism biosynthetic process; GO:0042440 pigment metabolic process; GO:0046189 phenol-containing compound biosynthetic process; GO:0044763 single-organism cellular process; GO:0042438 melan…	GO:0070062 extracellular exosome; GO:0043226 organelle; GO:0044421 extracellular region part; GO:0044464 cell part; GO:0005622 intracellular; GO:0005737 cytoplasm; GO:0031982 vesicle; GO:1903561 extracellular vesicle; GO:0044424 intracellular part; GO:0005623 cell; GO:0043227 membrane-bounded organelle; GO:0005576 extracellular region; GO:0043230 extracellular organelle;	GO:0016831 carboxy-lyase activity; GO:0016829 lyase activity; GO:0003824 catalytic activity; GO:0016830 carbon-carbon lyase activity; GO:0033981 D-dopachrome decarboxylase activity;	K10028	DDT; D-dopachrome decarboxylase [EC:4.1.1.84]		IPR014347;	Tautomerase/MIF superfamily;
Q8BFQ8	Glutamine amidotransferase-like class 1 domain-containing protein 1 OS=Mus musculus OX=10090 GN=Gatd1 PE=1 SV=1	0.514	Down	0.0028193	Gatd1	23.277	24.5	4	6	4	1.332	1.326	1.313	0.706	0.634	0.703	extracellular		GO:0070062 extracellular exosome; GO:0043226 organelle; GO:0044421 extracellular region part; GO:0031982 vesicle; GO:1903561 extracellular vesicle; GO:0043227 membrane-bounded organelle; GO:0005576 extracellular region; GO:0043230 extracellular organelle;					IPR029062;	Class I glutamine amidotransferase-like;
P55821	Stathmin-2 OS=Mus musculus OX=10090 GN=Stmn2 PE=1 SV=1	0.514	Down	1.64754e-05	Stmn2	20.828	15.1	3	13	1	1.355	1.291	1.342	0.673	0.664	0.711	cytoplasm	GO:0051093 negative regulation of developmental process; GO:0045666 positive regulation of neuron differentiation; GO:0031111 negative regulation of microtubule polymerization or depolymerization; GO:0031109 microtubule polymerization or depolymerization; GO:0043243 positive regulation of protein complex disassembly; GO:0048666 neuron development; GO:0048869 cellular developmental process; GO:005…	GO:0097708 intracellular vesicle; GO:0043229 intracellular organelle; GO:0031252 cell leading edge; GO:0016020 membrane; GO:0042995 cell projection; GO:0031410 cytoplasmic vesicle; GO:0005737 cytoplasm; GO:0031982 vesicle; GO:0043025 neuronal cell body; GO:0012505 endomembrane system; GO:0030426 growth cone; GO:0044424 intracellular part; GO:0044463 cell projection part; GO:0030427 site of polari…	GO:0015631 tubulin binding; GO:0005515 protein binding; GO:0008092 cytoskeletal protein binding; GO:0048306 calcium-dependent protein binding; GO:0005488 binding;
Q8VCS6	Mediator of RNA polymerase II transcription subunit 9 OS=Mus musculus OX=10090 GN=Med9 PE=2 SV=1	0.515	Down	0.00122012	Med9	15.709	7	1	1	1	1.338	1.344	1.337	0.711	0.7	0.659	cytoplasm	GO:0050794 regulation of cellular process; GO:0006725 cellular aromatic compound metabolic process; GO:0097659 nucleic acid-templated transcription; GO:0060255 regulation of macromolecule metabolic process; GO:0019219 regulation of nucleobase-containing compound metabolic process; GO:0009058 biosynthetic process; GO:0044237 cellular metabolic process; GO:0071704 organic substance metabolic proces…	GO:0043229 intracellular organelle; GO:0044446 intracellular organelle part; GO:0032991 macromolecular complex; GO:0031981 nuclear lumen; GO:0044424 intracellular part; GO:0005623 cell; GO:0044422 organelle part; GO:0043226 organelle; GO:0043231 intracellular membrane-bounded organelle; GO:0031974 membrane-enclosed lumen; GO:0005654 nucleoplasm; GO:0005634 nucleus; GO:0070013 intracellular organe…	GO:0000989 transcription factor activity, transcription factor binding; GO:0005515 protein binding; GO:0001104 RNA polymerase II transcription cofactor activity; GO:0001076 transcription factor activity, RNA polymerase II transcription factor binding; GO:0003712 transcription cofactor activity; GO:0000988 transcription factor activity, protein binding; GO:0005488 binding;	K15149	MED9; mediator of RNA polymerase II transcription subunit 9
P26883	Peptidyl-prolyl cis-trans isomerase FKBP1A OS=Mus musculus OX=10090 GN=Fkbp1a PE=1 SV=2	0.515	Down	0.00159981	Fkbp1a	11.922	40.7	3	11	3	1.337	1.337	1.329	0.721	0.684	0.658	cytoplasm	GO:0044085 cellular component biogenesis; GO:0044700 single organism signaling; GO:0065008 regulation of biological quality; GO:0045321 leukocyte activation; GO:0032270 positive regulation of cellular protein metabolic process; GO:0007166 cell surface receptor signaling pathway; GO:0060415 muscle tissue morphogenesis; GO:0044237 cellular metabolic process; GO:0071345 cellular response to cytokine…	GO:0016020 membrane; GO:0044421 extracellular region part; GO:0005783 endoplasmic reticulum; GO:0042175 nuclear outer membrane-endoplasmic reticulum membrane network; GO:0031090 organelle membrane; GO:0030016 myofibril; GO:0031982 vesicle; GO:0005737 cytoplasm; GO:0099512 supramolecular fiber; GO:0044424 intracellular part; GO:0030018 Z disc; GO:0016528 sarcoplasm; GO:0099080 supramolecular compl…	GO:0003755 peptidyl-prolyl cis-trans isomerase activity; GO:0048185 activin binding; GO:0031072 heat shock protein binding; GO:0005102 receptor binding; GO:0005160 transforming growth factor beta receptor binding; GO:0046983 protein dimerization activity; GO:0044877 macromolecular complex binding; GO:0005126 cytokine receptor binding; GO:0005515 protein binding; GO:0008144 drug binding; GO:000487…	K09568	FKBP1; FK506-binding protein 1 [EC:5.2.1.8]		IPR001179;	FKBP-type peptidyl-prolyl cis-trans isomerase domain;
Q9D9Z5	DET1- and DDB1-associated protein 1 OS=Mus musculus OX=10090 GN=Dda1 PE=1 SV=1	0.515	Down	9.9008e-05	Dda1	11.753	26.5	3	5	3	1.302	1.395	1.319	0.736	0.686	0.648	cytoplasm	GO:0050794 regulation of cellular process; GO:1903050 regulation of proteolysis involved in cellular protein catabolic process; GO:0080090 regulation of primary metabolic process; GO:0060255 regulation of macromolecule metabolic process; GO:0031329 regulation of cellular catabolic process; GO:0009894 regulation of catabolic process; GO:0030162 regulation of proteolysis; GO:0031323 regulation of c…			K11792	DDA1; DET1- and DDB1-associated protein 1		IPR018276;	DET1- and DDB1-associated protein 1, N-terminal;
P80560	Receptor-type tyrosine-protein phosphatase N2 OS=Mus musculus OX=10090 GN=Ptprn2 PE=1 SV=2	0.516	Down	9.9123e-05	Ptprn2	111.5	5.5	5	5	5	1.397	1.297	1.327	0.679	0.656	0.741	extracellular	GO:0044700 single organism signaling; GO:0001505 regulation of neurotransmitter levels; GO:0009914 hormone transport; GO:0071331 cellular response to hexose stimulus; GO:0065008 regulation of biological quality; GO:0009746 response to hexose; GO:0042593 glucose homeostasis; GO:0007269 neurotransmitter secretion; GO:0044699 single-organism process; GO:0009749 response to glucose; GO:0044237 cellul…	GO:0030658 transport vesicle membrane; GO:0016020 membrane; GO:0005783 endoplasmic reticulum; GO:0031090 organelle membrane; GO:0031410 cytoplasmic vesicle; GO:0030054 cell junction; GO:0031982 vesicle; GO:0005737 cytoplasm; GO:0044433 cytoplasmic vesicle part; GO:0031224 intrinsic component of membrane; GO:0032991 macromolecular complex; GO:0044424 intracellular part; GO:0099501 exocytic vesicle…	GO:0004725 protein tyrosine phosphatase activity; GO:0003824 catalytic activity; GO:0042578 phosphoric ester hydrolase activity; GO:0005488 binding; GO:0016791 phosphatase activity; GO:0016788 hydrolase activity, acting on ester bonds; GO:0016787 hydrolase activity; GO:0005515 protein binding; GO:0004721 phosphoprotein phosphatase activity;	K07817	PTPRN; receptor-type tyrosine-protein phosphatase N [EC:3.1.3.48]	mmu04940 Type I diabetes mellitus - Mus musculus (mouse);	IPR029021; IPR000387; IPR003595; IPR000242; IPR029403; IPR021613;	Protein-tyrosine phosphatase-like; Tyrosine specific protein phosphatases domain; Protein-tyrosine phosphatase, catalytic; PTP type protein phosphatase; RESP18 domain; Protein-tyrosine phosphatase receptor IA-2 ectodomain;
O70400	PDZ and LIM domain protein 1 OS=Mus musculus OX=10090 GN=Pdlim1 PE=1 SV=4	0.516	Down	1.61692e-05	Pdlim1	35.774	54.1	16	41	16	1.328	1.353	1.347	0.727	0.68	0.672	cytoplasm,nucleus	GO:0050794 regulation of cellular process; GO:0010468 regulation of gene expression; GO:0006355 regulation of transcription, DNA-templated; GO:0006950 response to stress; GO:0031326 regulation of cellular biosynthetic process; GO:0080090 regulation of primary metabolic process; GO:0009628 response to abiotic stimulus; GO:0060255 regulation of macromolecule metabolic process; GO:0019219 regulation…	GO:0043229 intracellular organelle; GO:0043232 intracellular non-membrane-bounded organelle; GO:0030054 cell junction; GO:0005737 cytoplasm; GO:0070161 anchoring junction; GO:0032991 macromolecular complex; GO:0044424 intracellular part; GO:0005913 cell-cell adherens junction; GO:0005667 transcription factor complex; GO:0005911 cell-cell junction; GO:0005623 cell; GO:0043228 non-membrane-bounded …	GO:0043167 ion binding; GO:0005515 protein binding; GO:0008270 zinc ion binding; GO:0003712 transcription cofactor activity; GO:0098632 protein binding involved in cell-cell adhesion; GO:0050839 cell adhesion molecule binding; GO:0098641 cadherin binding involved in cell-cell adhesion; GO:0098631 protein binding involved in cell adhesion; GO:0046914 transition metal ion binding; GO:0005488 bindin…	K23353			IPR001781; IPR006643; IPR001478; IPR031847;	Zinc finger, LIM-type; Zasp-like motif; PDZ domain; Domain of unknown function DUF4749;
B1AR13	CDGSH iron-sulfur domain-containing protein 3, mitochondrial OS=Mus musculus OX=10090 GN=Cisd3 PE=1 SV=1	0.516	Down	7.9435e-07	Cisd3	15.676	37.2	5	9	5	1.365	1.342	1.315	0.68	0.691	0.705	extracellular		GO:0043231 intracellular membrane-bounded organelle; GO:0043226 organelle; GO:0043229 intracellular organelle; GO:0044464 cell part; GO:0005622 intracellular; GO:0005737 cytoplasm; GO:0044424 intracellular part; GO:0043227 membrane-bounded organelle; GO:0005623 cell; GO:0005739 mitochondrion; GO:0044444 cytoplasmic part;	GO:0051537 2 iron, 2 sulfur cluster binding; GO:0005488 binding; GO:0051536 iron-sulfur cluster binding; GO:0043167 ion binding; GO:0043169 cation binding; GO:0046872 metal ion binding; GO:0051540 metal cluster binding;				IPR018967;	Iron sulphur-containing domain, CDGSH-type;
Q9CY34	NEDD8-conjugating enzyme UBE2F OS=Mus musculus OX=10090 GN=Ube2f PE=1 SV=1	0.517	Down	3.2537e-06	Ube2f	21.11	15.7	3	3	3	1.386	1.326	1.306	0.678	0.706	0.693	cytoplasm	GO:0045116 protein neddylation; GO:0016567 protein ubiquitination; GO:0044267 cellular protein metabolic process; GO:0070647 protein modification by small protein conjugation or removal; GO:0044238 primary metabolic process; GO:0044237 cellular metabolic process; GO:0071704 organic substance metabolic process; GO:0008152 metabolic process; GO:0032446 protein modification by small protein conjugat…	GO:0044424 intracellular part; GO:0005623 cell; GO:0044464 cell part; GO:0005622 intracellular; GO:0005737 cytoplasm;	GO:1901265 nucleoside phosphate binding; GO:0031625 ubiquitin protein ligase binding; GO:0019788 NEDD8 transferase activity; GO:0005515 protein binding; GO:0097159 organic cyclic compound binding; GO:1901363 heterocyclic compound binding; GO:0061630 ubiquitin protein ligase activity; GO:0032553 ribonucleotide binding; GO:0003824 catalytic activity; GO:0005488 binding; GO:0032550 purine ribonucleo…	K10687	UBE2F; ubiquitin-conjugating enzyme E2 F [EC:2.3.2.23]	mmu04120 Ubiquitin mediated proteolysis - Mus musculus (mouse);	IPR016135; IPR000608;	Ubiquitin-conjugating enzyme/RWD-like; Ubiquitin-conjugating enzyme E2;
P15532	Nucleoside diphosphate kinase A OS=Mus musculus OX=10090 GN=Nme1 PE=1 SV=1	0.517	Down	2.058e-06	Nme1	17.208	83.6	12	32	7	1.366	1.343	1.286	0.697	0.686	0.683	cytoplasm	GO:0065008 regulation of biological quality; GO:0009116 nucleoside metabolic process; GO:0048732 gland development; GO:0006165 nucleoside diphosphate phosphorylation; GO:0009147 pyrimidine nucleoside triphosphate metabolic process; GO:0046129 purine ribonucleoside biosynthetic process; GO:0009163 nucleoside biosynthetic process; GO:0044237 cellular metabolic process; GO:0046390 ribose phosphate b…	GO:0016020 membrane; GO:0044421 extracellular region part; GO:0071944 cell periphery; GO:0032587 ruffle membrane; GO:0031982 vesicle; GO:0005737 cytoplasm; GO:0044424 intracellular part; GO:0005623 cell; GO:0070062 extracellular exosome; GO:0098590 plasma membrane region; GO:0031256 leading edge membrane; GO:0043209 myelin sheath; GO:0005622 intracellular; GO:0044464 cell part; GO:0044425 membran…	GO:1901265 nucleoside phosphate binding; GO:0019205 nucleobase-containing compound kinase activity; GO:0016787 hydrolase activity; GO:0005515 protein binding; GO:0016776 phosphotransferase activity, phosphate group as acceptor; GO:0097159 organic cyclic compound binding; GO:1901363 heterocyclic compound binding; GO:0042802 identical protein binding; GO:0016301 kinase activity; GO:0032553 ribonucl…	K00940	ndk, NME; nucleoside-diphosphate kinase [EC:2.7.4.6]	mmu00230 Purine metabolism - Mus musculus (mouse); mmu00240 Pyrimidine metabolism - Mus musculus (mouse); mmu00983 Drug metabolism - other enzymes - Mus musculus (mouse); mmu01100 Metabolic pathways - Mus musculus (mouse);
Q9DBP5	UMP-CMP kinase OS=Mus musculus OX=10090 GN=Cmpk1 PE=1 SV=1	0.518	Down	2.1274e-06	Cmpk1	22.165	44.9	10	49	10	1.353	1.344	1.292	0.703	0.673	0.689	cytoplasm	GO:0016310 phosphorylation; GO:0009165 nucleotide biosynthetic process; GO:0006165 nucleoside diphosphate phosphorylation; GO:0006725 cellular aromatic compound metabolic process; GO:0009142 nucleoside triphosphate biosynthetic process; GO:0009117 nucleotide metabolic process; GO:0044699 single-organism process; GO:0006221 pyrimidine nucleotide biosynthetic process; GO:0009058 biosynthetic proces…	GO:0043229 intracellular organelle; GO:0044421 extracellular region part; GO:0043232 intracellular non-membrane-bounded organelle; GO:0031982 vesicle; GO:0044446 intracellular organelle part; GO:0005737 cytoplasm; GO:0031981 nuclear lumen; GO:0044424 intracellular part; GO:0005730 nucleolus; GO:0005623 cell; GO:0005576 extracellular region; GO:0044422 organelle part; GO:0043228 non-membrane-bound…	GO:1901265 nucleoside phosphate binding; GO:0019205 nucleobase-containing compound kinase activity; GO:0009041 uridylate kinase activity; GO:0019201 nucleotide kinase activity; GO:0016776 phosphotransferase activity, phosphate group as acceptor; GO:0097159 organic cyclic compound binding; GO:1901363 heterocyclic compound binding; GO:0050145 nucleoside phosphate kinase activity; GO:0016301 kinase …	K13800	CMPK1, UMPK; UMP-CMP kinase [EC:2.7.4.- 2.7.4.14]	mmu00240 Pyrimidine metabolism - Mus musculus (mouse); mmu00983 Drug metabolism - other enzymes - Mus musculus (mouse); mmu01100 Metabolic pathways - Mus musculus (mouse);	IPR027417;	P-loop containing nucleoside triphosphate hydrolase;
Q8BH74	Nuclear pore complex protein Nup107 OS=Mus musculus OX=10090 GN=Nup107 PE=1 SV=1	0.519	Down	2.4656e-05	Nup107	106.72	2.4	2	2	2	1.304	1.373	1.33	0.726	0.693	0.661	cytoplasm	GO:0044085 cellular component biogenesis; GO:0050658 RNA transport; GO:0072594 establishment of protein localization to organelle; GO:0017038 protein import; GO:0044699 single-organism process; GO:0051168 nuclear export; GO:0051169 nuclear transport; GO:0000973 posttranscriptional tethering of RNA polymerase II gene DNA at nuclear periphery; GO:0015031 protein transport; GO:0051234 establishment …	GO:0016020 membrane; GO:0031090 organelle membrane; GO:0032991 macromolecular complex; GO:0044424 intracellular part; GO:0005623 cell; GO:0000777 condensed chromosome kinetochore; GO:0044422 organelle part; GO:0043228 non-membrane-bounded organelle; GO:0044427 chromosomal part; GO:0005856 cytoskeleton; GO:0031974 membrane-enclosed lumen; GO:0000793 condensed chromosome; GO:0005815 microtubule org…	GO:0005487 nucleocytoplasmic transporter activity; GO:0017056 structural constituent of nuclear pore; GO:0005198 structural molecule activity; GO:0005215 transporter activity;	K14301	NUP107, NUP84; nuclear pore complex protein Nup107	mmu03013 RNA transport - Mus musculus (mouse);
P61079	Ubiquitin-conjugating enzyme E2 D3 OS=Mus musculus OX=10090 GN=Ube2d3 PE=1 SV=1	0.519	Down	1.4575e-07	Ube2d3	16.687	24.5	3	7	3	1.349	1.349	1.316	0.692	0.689	0.701	cytoplasm,nucleus	GO:1903955 positive regulation of protein targeting to mitochondrion; GO:1903533 regulation of protein targeting; GO:0044699 single-organism process; GO:0051865 protein autoubiquitination; GO:0010821 regulation of mitochondrion organization; GO:0044237 cellular metabolic process; GO:1903749 positive regulation of establishment of protein localization to mitochondrion; GO:0051130 positive regulati…	GO:0010008 endosome membrane; GO:0043229 intracellular organelle; GO:0097708 intracellular vesicle; GO:0016020 membrane; GO:0044421 extracellular region part; GO:0098588 bounding membrane of organelle; GO:0031410 cytoplasmic vesicle; GO:0031090 organelle membrane; GO:0071944 cell periphery; GO:0005737 cytoplasm; GO:0044446 intracellular organelle part; GO:0031982 vesicle; GO:0044433 cytoplasmic v…	GO:0005524 ATP binding; GO:1901265 nucleoside phosphate binding; GO:0019787 ubiquitin-like protein transferase activity; GO:0061631 ubiquitin conjugating enzyme activity; GO:0001882 nucleoside binding; GO:0043167 ion binding; GO:0005515 protein binding; GO:0000166 nucleotide binding; GO:0097159 organic cyclic compound binding; GO:1901363 heterocyclic compound binding; GO:0032549 ribonucleoside bi…	K06689	UBE2D, UBC4, UBC5; ubiquitin-conjugating enzyme E2 D [EC:2.3.2.23]	mmu04120 Ubiquitin mediated proteolysis - Mus musculus (mouse); mmu04141 Protein processing in endoplasmic reticulum - Mus musculus (mouse);	IPR016135; IPR000608;	Ubiquitin-conjugating enzyme/RWD-like; Ubiquitin-conjugating enzyme E2;
P16045	Galectin-1 OS=Mus musculus OX=10090 GN=Lgals1 PE=1 SV=3	0.519	Down	6.9713e-07	Lgals1	14.866	71.9	9	77	9	1.351	1.341	1.318	0.707	0.678	0.698	extracellular	GO:0044700 single organism signaling; GO:0002694 regulation of leukocyte activation; GO:0065008 regulation of biological quality; GO:0045321 leukocyte activation; GO:0042593 glucose homeostasis; GO:0045445 myoblast differentiation; GO:0009749 response to glucose; GO:0022610 biological adhesion; GO:0007157 heterophilic cell-cell adhesion via plasma membrane cell adhesion molecules; GO:0043122 regu…	GO:0043229 intracellular organelle; GO:0005615 extracellular space; GO:0044421 extracellular region part; GO:0031982 vesicle; GO:0005737 cytoplasm; GO:0044424 intracellular part; GO:0005829 cytosol; GO:0005623 cell; GO:0005576 extracellular region; GO:0043231 intracellular membrane-bounded organelle; GO:0031012 extracellular matrix; GO:0043226 organelle; GO:0070062 extracellular exosome; GO:00056…	GO:0003723 RNA binding; GO:0030395 lactose binding; GO:0046983 protein dimerization activity; GO:0005515 protein binding; GO:0048029 monosaccharide binding; GO:0004871 signal transducer activity; GO:0050840 extracellular matrix binding; GO:1901363 heterocyclic compound binding; GO:0097159 organic cyclic compound binding; GO:0097367 carbohydrate derivative binding; GO:0042802 identical protein bin…	K06830	LGALS1; galectin-1		IPR001079; IPR013320;	Galectin, carbohydrate recognition domain; Concanavalin A-like lectin/glucanase domain;
P61957	Small ubiquitin-related modifier 2 OS=Mus musculus OX=10090 GN=Sumo2 PE=1 SV=1	0.52	Down	8.3957e-05	Sumo2	10.871	23.2	2	9	1	1.411	1.299	1.258	0.712	0.691	0.66	cytoplasm	GO:0032270 positive regulation of cellular protein metabolic process; GO:0032436 positive regulation of proteasomal ubiquitin-dependent protein catabolic process; GO:0031331 positive regulation of cellular catabolic process; GO:0009891 positive regulation of biosynthetic process; GO:0044237 cellular metabolic process; GO:1903364 positive regulation of cellular protein catabolic process; GO:200114…	GO:0043229 intracellular organelle; GO:0044446 intracellular organelle part; GO:0031981 nuclear lumen; GO:0044424 intracellular part; GO:0005623 cell; GO:0016604 nuclear body; GO:0044422 organelle part; GO:0031974 membrane-enclosed lumen; GO:0043226 organelle; GO:0043231 intracellular membrane-bounded organelle; GO:0005654 nucleoplasm; GO:0016605 PML body; GO:0005634 nucleus; GO:0070013 intracell…	GO:0097159 organic cyclic compound binding; GO:1901363 heterocyclic compound binding; GO:0003723 RNA binding; GO:0019787 ubiquitin-like protein transferase activity; GO:0031625 ubiquitin protein ligase binding; GO:0003824 catalytic activity; GO:0005488 binding; GO:0003676 nucleic acid binding; GO:0031386 protein tag; GO:0005515 protein binding; GO:0044389 ubiquitin-like protein ligase binding; GO…	K12160	SUMO, SMT3; small ubiquitin-related modifier	mmu03013 RNA transport - Mus musculus (mouse); mmu05418 Fluid shear stress and atherosclerosis - Mus musculus (mouse);	IPR029071; IPR000626; IPR033950; IPR022617;	Ubiquitin-related domain; Ubiquitin domain; Sumo domain; Rad60/SUMO-like domain;
Q9JK53	Prolargin OS=Mus musculus OX=10090 GN=Prelp PE=1 SV=2	0.522	Down	6.5646e-07	Prelp	43.292	51.3	18	57	18	1.358	1.361	1.308	0.709	0.696	0.699	extracellular	GO:0032502 developmental process; GO:0007569 cell aging; GO:0044767 single-organism developmental process; GO:0007568 aging; GO:0048869 cellular developmental process; GO:0044763 single-organism cellular process; GO:0044699 single-organism process; GO:0009987 cellular process;	GO:0031012 extracellular matrix; GO:0070062 extracellular exosome; GO:0043226 organelle; GO:0005615 extracellular space; GO:0044421 extracellular region part; GO:0031982 vesicle; GO:1903561 extracellular vesicle; GO:0005578 proteinaceous extracellular matrix; GO:0043227 membrane-bounded organelle; GO:0005576 extracellular region; GO:0043230 extracellular organelle;	GO:0005201 extracellular matrix structural constituent; GO:0097367 carbohydrate derivative binding; GO:0005488 binding; GO:0043167 ion binding; GO:0005515 protein binding; GO:0043168 anion binding; GO:0005539 glycosaminoglycan binding; GO:0008201 heparin binding; GO:1901681 sulfur compound binding; GO:0005198 structural molecule activity;	K08125	PRELP; proline arginine-rich end leucine-rich repeat protein		IPR000372; IPR032675;	Leucine-rich repeat N-terminal domain; Leucine-rich repeat domain, L domain-like;
P97493	Thioredoxin, mitochondrial OS=Mus musculus OX=10090 GN=Txn2 PE=1 SV=1	0.522	Down	0.000195032	Txn2	18.255	21.7	2	4	2	1.447	1.301	1.261	0.661	0.713	0.717	mitochondria	GO:0050794 regulation of cellular process; GO:0065008 regulation of biological quality; GO:0009746 response to hexose; GO:0009628 response to abiotic stimulus; GO:0045454 cell redox homeostasis; GO:1901700 response to oxygen-containing compound; GO:0044699 single-organism process; GO:0009749 response to glucose; GO:0050896 response to stimulus; GO:0031669 cellular response to nutrient levels; GO:…	GO:0043229 intracellular organelle; GO:0030425 dendrite; GO:0042995 cell projection; GO:0043232 intracellular non-membrane-bounded organelle; GO:0005737 cytoplasm; GO:0044446 intracellular organelle part; GO:0043025 neuronal cell body; GO:0031981 nuclear lumen; GO:0044424 intracellular part; GO:0005730 nucleolus; GO:0005623 cell; GO:0005739 mitochondrion; GO:0044422 organelle part; GO:0043228 non…	GO:0015035 protein disulfide oxidoreductase activity; GO:0015036 disulfide oxidoreductase activity; GO:0003824 catalytic activity; GO:0005488 binding; GO:0044877 macromolecular complex binding; GO:0016667 oxidoreductase activity, acting on a sulfur group of donors; GO:0033743 peptide-methionine (R)-S-oxide reductase activity; GO:0005515 protein binding; GO:0016671 oxidoreductase activity, acting …	K03671	trxA; thioredoxin 1	mmu04621 NOD-like receptor signaling pathway - Mus musculus (mouse); mmu05418 Fluid shear stress and atherosclerosis - Mus musculus (mouse);	IPR012336; IPR013766;	Thioredoxin-like fold; Thioredoxin domain;
P63082	V-type proton ATPase 16 kDa proteolipid subunit OS=Mus musculus OX=10090 GN=Atp6v0c PE=1 SV=1	0.523	Down	0.000180452	Atp6v0c	15.808	11.6	1	1	1	1.287	1.394	1.312	0.728	0.722	0.639	plasma membrane	GO:0035751 regulation of lysosomal lumen pH; GO:0065008 regulation of biological quality; GO:0090662 ATP hydrolysis coupled transmembrane transport; GO:0023051 regulation of signaling; GO:0015988 energy coupled proton transmembrane transport, against electrochemical gradient; GO:0030641 regulation of cellular pH; GO:0030004 cellular monovalent inorganic cation homeostasis; GO:0044699 single-organ…	GO:0033179 proton-transporting V-type ATPase, V0 domain; GO:0016020 membrane; GO:0044421 extracellular region part; GO:0000220 vacuolar proton-transporting V-type ATPase, V0 domain; GO:0031090 organelle membrane; GO:0030054 cell junction; GO:0098796 membrane protein complex; GO:0031982 vesicle; GO:0005737 cytoplasm; GO:0031224 intrinsic component of membrane; GO:0032991 macromolecular complex; GO…	GO:0042625 ATPase coupled ion transmembrane transporter activity; GO:0031625 ubiquitin protein ligase binding; GO:0015399 primary active transmembrane transporter activity; GO:0016817 hydrolase activity, acting on acid anhydrides; GO:0044769 ATPase activity, coupled to transmembrane movement of ions, rotational mechanism; GO:0022892 substrate-specific transporter activity; GO:0016787 hydrolase ac…	K02155	ATPeV0C, ATP6L; V-type H+-transporting ATPase 16kDa proteolipid subunit	mmu00190 Oxidative phosphorylation - Mus musculus (mouse); mmu01100 Metabolic pathways - Mus musculus (mouse); mmu04142 Lysosome - Mus musculus (mouse); mmu04145 Phagosome - Mus musculus (mouse); mmu04721 Synaptic vesicle cycle - Mus musculus (mouse); mmu04966 Collecting duct acid secretion - Mus musculus (mouse); mmu05152 Tuberculosis - Mus musculus (mouse); mmu05165 Human papillomavirus infecti…	IPR002379;	V-ATPase proteolipid subunit C-like domain;
P62627	Dynein light chain roadblock-type 1 OS=Mus musculus OX=10090 GN=Dynlrb1 PE=1 SV=3	0.523	Down	1.55336e-05	Dynlrb1	10.99	34.4	2	4	2	1.314	1.341	1.353	0.727	0.673	0.696	cytoplasm	GO:0044707 single-multicellular organism process; GO:0009416 response to light stimulus; GO:0007632 visual behavior; GO:0009628 response to abiotic stimulus; GO:0044763 single-organism cellular process; GO:0044699 single-organism process; GO:0050896 response to stimulus; GO:0032501 multicellular organismal process; GO:0007017 microtubule-based process; GO:0051234 establishment of localization; GO…	GO:0043229 intracellular organelle; GO:0016020 membrane; GO:0099513 polymeric cytoskeletal fiber; GO:0005874 microtubule; GO:0043232 intracellular non-membrane-bounded organelle; GO:0044430 cytoskeletal part; GO:0005737 cytoplasm; GO:0044446 intracellular organelle part; GO:0032991 macromolecular complex; GO:0099512 supramolecular fiber; GO:0044424 intracellular part; GO:0005875 microtubule assoc…	GO:0045505 dynein intermediate chain binding; GO:0003774 motor activity; GO:0016462 pyrophosphatase activity; GO:0042802 identical protein binding; GO:0003824 catalytic activity; GO:0005488 binding; GO:0016817 hydrolase activity, acting on acid anhydrides; GO:0016787 hydrolase activity; GO:0005515 protein binding; GO:0017111 nucleoside-triphosphatase activity; GO:0016818 hydrolase activity, actin…	K10419	DYNLRB, DNCL2; dynein light chain roadblock-type		IPR004942;	Roadblock/LAMTOR2 domain;
Q99LX0	Protein/nucleic acid deglycase DJ-1 OS=Mus musculus OX=10090 GN=Park7 PE=1 SV=1	0.524	Down	3.6015e-05	Park7	20.021	83.1	15	51	15	1.342	1.362	1.303	0.74	0.686	0.675	cytoplasm	GO:0044700 single organism signaling; GO:1905258 regulation of nitrosative stress-induced intrinsic apoptotic signaling pathway; GO:0051349 positive regulation of lyase activity; GO:0010941 regulation of cell death; GO:0022414 reproductive process; GO:0006066 alcohol metabolic process; GO:0090317 negative regulation of intracellular protein transport; GO:0009891 positive regulation of biosyntheti…	GO:0016020 membrane; GO:0044421 extracellular region part; GO:0098800 inner mitochondrial membrane protein complex; GO:0031090 organelle membrane; GO:0098857 membrane microdomain; GO:0005737 cytoplasm; GO:0045271 respiratory chain complex I; GO:0032991 macromolecular complex; GO:0005913 cell-cell adherens junction; GO:0005747 mitochondrial respiratory chain complex I; GO:0044455 mitochondrial mem…	GO:0008233 peptidase activity; GO:0005102 receptor binding; GO:0044388 small protein activating enzyme binding; GO:0046983 protein dimerization activity; GO:0097110 scaffold protein binding; GO:0050681 androgen receptor binding; GO:0016787 hydrolase activity; GO:0005515 protein binding; GO:0051427 hormone receptor binding; GO:0005507 copper ion binding; GO:0098772 molecular function regulator; GO…	K05687	PARK7; protein DJ-1 [EC:3.5.1.124]	mmu05012 Parkinson disease - Mus musculus (mouse);	IPR002818; IPR029062;	DJ-1/PfpI; Class I glutamine amidotransferase-like;
P07759	Serine protease inhibitor A3K OS=Mus musculus OX=10090 GN=Serpina3k PE=1 SV=2	0.525	Down	4.3791e-05	Serpina3k	46.879	28.9	10	35	6	1.331	1.332	1.314	0.696	0.697	0.696	endoplasmic reticulum	GO:0050794 regulation of cellular process; GO:0010951 negative regulation of endopeptidase activity; GO:0060255 regulation of macromolecule metabolic process; GO:1901700 response to oxygen-containing compound; GO:0048523 negative regulation of cellular process; GO:0048519 negative regulation of biological process; GO:0031324 negative regulation of cellular metabolic process; GO:0050896 response t…	GO:0070062 extracellular exosome; GO:0043226 organelle; GO:0072562 blood microparticle; GO:0005615 extracellular space; GO:0044421 extracellular region part; GO:0031982 vesicle; GO:1903561 extracellular vesicle; GO:0043227 membrane-bounded organelle; GO:0005576 extracellular region; GO:0043230 extracellular organelle;	GO:0004867 serine-type endopeptidase inhibitor activity; GO:0030234 enzyme regulator activity; GO:0005488 binding; GO:0030414 peptidase inhibitor activity; GO:0061134 peptidase regulator activity; GO:0005515 protein binding; GO:0061135 endopeptidase regulator activity; GO:0098772 molecular function regulator; GO:0004857 enzyme inhibitor activity; GO:0004866 endopeptidase inhibitor activity;	K04525	SERPINA; serpin peptidase inhibitor, clade A		IPR023796;	Serpin domain;
P51859	Hepatoma-derived growth factor OS=Mus musculus OX=10090 GN=Hdgf PE=1 SV=2	0.525	Down	1.7787e-06	Hdgf	26.268	43.5	11	26	10	1.339	1.324	1.294	0.709	0.696	0.674	nucleus	GO:0097659 nucleic acid-templated transcription; GO:0009058 biosynthetic process; GO:0051253 negative regulation of RNA metabolic process; GO:0044237 cellular metabolic process; GO:2001141 regulation of RNA biosynthetic process; GO:0008152 metabolic process; GO:0010558 negative regulation of macromolecule biosynthetic process; GO:0043170 macromolecule metabolic process; GO:1903507 negative regula…	GO:0043229 intracellular organelle; GO:0005615 extracellular space; GO:0044421 extracellular region part; GO:0005737 cytoplasm; GO:0044446 intracellular organelle part; GO:0032991 macromolecular complex; GO:0031981 nuclear lumen; GO:0017053 transcriptional repressor complex; GO:0044424 intracellular part; GO:0005623 cell; GO:0005576 extracellular region; GO:0044422 organelle part; GO:0043226 orga…	GO:0003677 DNA binding; GO:0003723 RNA binding; GO:0008083 growth factor activity; GO:0003714 transcription corepressor activity; GO:1901265 nucleoside phosphate binding; GO:0005102 receptor binding; GO:0043167 ion binding; GO:0005515 protein binding; GO:0000166 nucleotide binding; GO:0008201 heparin binding; GO:0003712 transcription cofactor activity; GO:1901681 sulfur compound binding; GO:19013…	K16641	HDGF; hepatoma-derived growth factor		IPR000313;	PWWP domain;
P52795	Ephrin-B1 OS=Mus musculus OX=10090 GN=Efnb1 PE=1 SV=1	0.526	Down	2.3301e-06	Efnb1	37.859	15.9	5	6	5	1.302	1.341	1.326	0.712	0.673	0.703	plasma membrane	GO:0044700 single organism signaling; GO:0050863 regulation of T cell activation; GO:0002694 regulation of leukocyte activation; GO:0032944 regulation of mononuclear cell proliferation; GO:0051674 localization of cell; GO:0007166 cell surface receptor signaling pathway; GO:0048869 cellular developmental process; GO:0048666 neuron development; GO:0032989 cellular component morphogenesis; GO:002200…	GO:0043229 intracellular organelle; GO:0016020 membrane; GO:0044421 extracellular region part; GO:0098857 membrane microdomain; GO:0071944 cell periphery; GO:0031982 vesicle; GO:0005737 cytoplasm; GO:0031224 intrinsic component of membrane; GO:0044424 intracellular part; GO:0005623 cell; GO:0005576 extracellular region; GO:0016021 integral component of membrane; GO:0005886 plasma membrane; GO:004…	GO:0046875 ephrin receptor binding; GO:0005515 protein binding; GO:0005102 receptor binding; GO:0005488 binding;	K05463	EFNB; ephrin-B	mmu04360 Axon guidance - Mus musculus (mouse);	IPR001799; IPR008972; IPR034255;	Ephrin receptor-binding domain; Cupredoxin; Ephrin-B ectodomain;
P60840	Alpha-endosulfine OS=Mus musculus OX=10090 GN=Ensa PE=1 SV=1	0.526	Down	0.000184732	Ensa	13.335	33.1	3	4	2	1.335	1.262	1.391	0.755	0.681	0.663	cytoplasm	GO:0065008 regulation of biological quality; GO:0009746 response to hexose; GO:0007067 mitotic nuclear division; GO:0050796 regulation of insulin secretion; GO:0023051 regulation of signaling; GO:0044699 single-organism process; GO:0051046 regulation of secretion; GO:0009749 response to glucose; GO:0031400 negative regulation of protein modification process; GO:0010646 regulation of cell communic…	GO:0044424 intracellular part; GO:0005623 cell; GO:0044464 cell part; GO:0005622 intracellular; GO:0005737 cytoplasm;	GO:0008200 ion channel inhibitor activity; GO:0019903 protein phosphatase binding; GO:0005102 receptor binding; GO:0019888 protein phosphatase regulator activity; GO:0099106 ion channel regulator activity; GO:0019870 potassium channel inhibitor activity; GO:0005515 protein binding; GO:0004857 enzyme inhibitor activity; GO:0098772 molecular function regulator; GO:0051721 protein phosphatase 2A bin…
Q9D6J6	NADH dehydrogenase [ubiquinone] flavoprotein 2, mitochondrial OS=Mus musculus OX=10090 GN=Ndufv2 PE=1 SV=2	0.528	Down	1.4867e-07	Ndufv2	27.285	56.5	12	28	12	1.289	1.324	1.325	0.69	0.694	0.697	mitochondria	GO:0009116 nucleoside metabolic process; GO:0042278 purine nucleoside metabolic process; GO:0009167 purine ribonucleoside monophosphate metabolic process; GO:0009117 nucleotide metabolic process; GO:0044699 single-organism process; GO:0044237 cellular metabolic process; GO:0006796 phosphate-containing compound metabolic process; GO:0008152 metabolic process; GO:0007507 heart development; GO:00060…	GO:0016020 membrane; GO:0098800 inner mitochondrial membrane protein complex; GO:0031090 organelle membrane; GO:0098796 membrane protein complex; GO:0005737 cytoplasm; GO:0032991 macromolecular complex; GO:0045271 respiratory chain complex I; GO:0044424 intracellular part; GO:0098798 mitochondrial protein complex; GO:0005747 mitochondrial respiratory chain complex I; GO:0005623 cell; GO:0044455 m…	GO:0016651 oxidoreductase activity, acting on NAD(P)H; GO:0051537 2 iron, 2 sulfur cluster binding; GO:0003954 NADH dehydrogenase activity; GO:0003824 catalytic activity; GO:0005488 binding; GO:0051536 iron-sulfur cluster binding; GO:0043167 ion binding; GO:0050136 NADH dehydrogenase (quinone) activity; GO:0046872 metal ion binding; GO:0043169 cation binding; GO:0016655 oxidoreductase activity, a…	K03943	NDUFV2; NADH dehydrogenase (ubiquinone) flavoprotein 2 [EC:1.6.5.3 1.6.99.3]	mmu00190 Oxidative phosphorylation - Mus musculus (mouse); mmu01100 Metabolic pathways - Mus musculus (mouse); mmu04714 Thermogenesis - Mus musculus (mouse); mmu04723 Retrograde endocannabinoid signaling - Mus musculus (mouse); mmu04932 Non-alcoholic fatty liver disease (NAFLD) - Mus musculus (mouse); mmu05010 Alzheimer disease - Mus musculus (mouse); mmu05012 Parkinson disease - Mus musculus (mo…	IPR012336;	Thioredoxin-like fold;
P56382	ATP synthase subunit epsilon, mitochondrial OS=Mus musculus OX=10090 GN=Atp5f1e PE=1 SV=2	0.529	Down	4.351e-05	Atp5f1e	5.8378	28.8	2	2	2	1.338	1.287	1.36	0.697	0.669	0.741	mitochondria	GO:0009116 nucleoside metabolic process; GO:0042278 purine nucleoside metabolic process; GO:0009167 purine ribonucleoside monophosphate metabolic process; GO:0090662 ATP hydrolysis coupled transmembrane transport; GO:0009117 nucleotide metabolic process; GO:0044699 single-organism process; GO:0046129 purine ribonucleoside biosynthetic process; GO:0009163 nucleoside biosynthetic process; GO:000905…	GO:0016020 membrane; GO:0098800 inner mitochondrial membrane protein complex; GO:0031090 organelle membrane; GO:0098796 membrane protein complex; GO:0005737 cytoplasm; GO:0032991 macromolecular complex; GO:0098798 mitochondrial protein complex; GO:0044424 intracellular part; GO:0044455 mitochondrial membrane part; GO:0005623 cell; GO:0044422 organelle part; GO:0005740 mitochondrial envelope; GO:0…	GO:0022804 active transmembrane transporter activity; GO:0042625 ATPase coupled ion transmembrane transporter activity; GO:0015075 ion transmembrane transporter activity; GO:0022853 active ion transmembrane transporter activity; GO:0015399 primary active transmembrane transporter activity; GO:0022892 substrate-specific transporter activity; GO:0016817 hydrolase activity, acting on acid anhydrides…	K02135	ATPeF1E, ATP5E, ATP15; F-type H+-transporting ATPase subunit epsilon	mmu00190 Oxidative phosphorylation - Mus musculus (mouse); mmu01100 Metabolic pathways - Mus musculus (mouse); mmu04714 Thermogenesis - Mus musculus (mouse); mmu05010 Alzheimer disease - Mus musculus (mouse); mmu05012 Parkinson disease - Mus musculus (mouse); mmu05016 Huntington disease - Mus musculus (mouse);
Q64191	N(4)-(beta-N-acetylglucosaminyl)-L-asparaginase OS=Mus musculus OX=10090 GN=Aga PE=1 SV=1	0.53	Down	1.76077e-05	Aga	37.022	19.7	6	8	6	1.337	1.286	1.34	0.729	0.677	0.696	extracellular	GO:0006517 protein deglycosylation; GO:0044267 cellular protein metabolic process; GO:0009100 glycoprotein metabolic process; GO:0044238 primary metabolic process; GO:0044237 cellular metabolic process; GO:0071704 organic substance metabolic process; GO:0008152 metabolic process; GO:0044260 cellular macromolecule metabolic process; GO:1901135 carbohydrate derivative metabolic process; GO:0010467 …	GO:0043229 intracellular organelle; GO:0005615 extracellular space; GO:0005783 endoplasmic reticulum; GO:0044421 extracellular region part; GO:0005737 cytoplasm; GO:0031982 vesicle; GO:0012505 endomembrane system; GO:0044424 intracellular part; GO:0005623 cell; GO:0005576 extracellular region; GO:0043226 organelle; GO:0070062 extracellular exosome; GO:0043231 intracellular membrane-bounded organe…	GO:0008233 peptidase activity; GO:0043621 protein self-association; GO:0003824 catalytic activity; GO:0005488 binding; GO:0016787 hydrolase activity; GO:0005515 protein binding; GO:0003948 N4-(beta-N-acetylglucosaminyl)-L-asparaginase activity; GO:0016811 hydrolase activity, acting on carbon-nitrogen (but not peptide) bonds, in linear amides; GO:0016810 hydrolase activity, acting on carbon-nitrog…	K01444	AGA, aspG; N4-(beta-N-acetylglucosaminyl)-L-asparaginase [EC:3.5.1.26]	mmu00511 Other glycan degradation - Mus musculus (mouse); mmu04142 Lysosome - Mus musculus (mouse);	IPR029055;	Nucleophile aminohydrolases, N-terminal;
Q8BK30	NADH dehydrogenase [ubiquinone] flavoprotein 3, mitochondrial OS=Mus musculus OX=10090 GN=Ndufv3 PE=1 SV=1	0.53	Down	0.000118721	Ndufv3	11.813	30.8	3	4	3	1.388	1.359	1.234	0.678	0.732	0.701	mitochondria	GO:0044699 single-organism process; GO:0008152 metabolic process; GO:0055114 oxidation-reduction process; GO:0044710 single-organism metabolic process;	GO:0016020 membrane; GO:0098800 inner mitochondrial membrane protein complex; GO:0031090 organelle membrane; GO:0098796 membrane protein complex; GO:0005737 cytoplasm; GO:0045271 respiratory chain complex I; GO:0032991 macromolecular complex; GO:0098798 mitochondrial protein complex; GO:0044424 intracellular part; GO:0005747 mitochondrial respiratory chain complex I; GO:0044455 mitochondrial memb…	GO:0097159 organic cyclic compound binding; GO:1901363 heterocyclic compound binding; GO:0003723 RNA binding; GO:0005488 binding; GO:0003676 nucleic acid binding;	K03944	NDUFV3; NADH dehydrogenase (ubiquinone) flavoprotein 3	mmu00190 Oxidative phosphorylation - Mus musculus (mouse); mmu01100 Metabolic pathways - Mus musculus (mouse); mmu04714 Thermogenesis - Mus musculus (mouse); mmu04723 Retrograde endocannabinoid signaling - Mus musculus (mouse); mmu04932 Non-alcoholic fatty liver disease (NAFLD) - Mus musculus (mouse); mmu05010 Alzheimer disease - Mus musculus (mouse); mmu05012 Parkinson disease - Mus musculus (mo…
Q60932	Voltage-dependent anion-selective channel protein 1 OS=Mus musculus OX=10090 GN=Vdac1 PE=1 SV=3	0.532	Down	8.2982e-07	Vdac1	32.351	63.9	14	60	14	1.341	1.325	1.304	0.721	0.695	0.696	extracellular	GO:0044700 single organism signaling; GO:0048869 cellular developmental process; GO:0006839 mitochondrial transport; GO:0044070 regulation of anion transport; GO:0044699 single-organism process; GO:0010821 regulation of mitochondrion organization; GO:0050877 neurological system process; GO:0007270 neuron-neuron synaptic transmission; GO:0051234 establishment of localization; GO:0007610 behavior; …	GO:0016020 membrane; GO:0019867 outer membrane; GO:0044421 extracellular region part; GO:0031090 organelle membrane; GO:0098857 membrane microdomain; GO:0005737 cytoplasm; GO:0032991 macromolecular complex; GO:0005623 cell; GO:0044422 organelle part; GO:0043228 non-membrane-bounded organelle; GO:0070382 exocytic vesicle; GO:0070062 extracellular exosome; GO:0008021 synaptic vesicle; GO:0043209 my…	GO:1901265 nucleoside phosphate binding; GO:0015075 ion transmembrane transporter activity; GO:0044877 macromolecular complex binding; GO:0022803 passive transmembrane transporter activity; GO:0019901 protein kinase binding; GO:0005253 anion channel activity; GO:0022892 substrate-specific transporter activity; GO:0005515 protein binding; GO:0000166 nucleotide binding; GO:0019900 kinase binding; G…	K05862	VDAC1; voltage-dependent anion channel protein 1	mmu04020 Calcium signaling pathway - Mus musculus (mouse); mmu04022 cGMP-PKG signaling pathway - Mus musculus (mouse); mmu04217 Necroptosis - Mus musculus (mouse); mmu04218 Cellular senescence - Mus musculus (mouse); mmu04621 NOD-like receptor signaling pathway - Mus musculus (mouse); mmu04979 Cholesterol metabolism - Mus musculus (mouse); mmu05012 Parkinson disease - Mus musculus (mouse); mmu050…	IPR023614;	Porin domain;
Q9CQW5	Galectin-2 OS=Mus musculus OX=10090 GN=Lgals2 PE=1 SV=1	0.532	Down	2.1511e-05	Lgals2	14.88	24.6	3	3	3	1.349	1.345	1.28	0.736	0.695	0.684	cytoplasm			GO:0030246 carbohydrate binding; GO:0097367 carbohydrate derivative binding; GO:0016936 galactoside binding; GO:0005488 binding;	K10090	LGALS2; galectin-2		IPR001079; IPR013320;	Galectin, carbohydrate recognition domain; Concanavalin A-like lectin/glucanase domain;
Q91X79	Chymotrypsin-like elastase family member 1 OS=Mus musculus OX=10090 GN=Cela1 PE=1 SV=1	0.536	Down	8.3725e-07	Cela1	28.9	4.5	1	1	1	1.331	1.298	1.334	0.702	0.724	0.698	extracellular	GO:0044700 single organism signaling; GO:0051541 elastin metabolic process; GO:0048732 gland development; GO:0007166 cell surface receptor signaling pathway; GO:0009891 positive regulation of biosynthetic process; GO:0044699 single-organism process; GO:0044237 cellular metabolic process; GO:0051253 negative regulation of RNA metabolic process; GO:2001141 regulation of RNA biosynthetic process; GO…	GO:0005615 extracellular space; GO:0044421 extracellular region part; GO:0005576 extracellular region;	GO:0004252 serine-type endopeptidase activity; GO:0004175 endopeptidase activity; GO:0008233 peptidase activity; GO:0017171 serine hydrolase activity; GO:0003824 catalytic activity; GO:0005488 binding; GO:0043167 ion binding; GO:0008236 serine-type peptidase activity; GO:0046872 metal ion binding; GO:0043169 cation binding; GO:0070011 peptidase activity, acting on L-amino acid peptides; GO:001678…	K01326	CELA1; pancreatic elastase I [EC:3.4.21.36]		IPR009003; IPR001254;	Peptidase S1, PA clan; Serine proteases, trypsin domain;
Q8QZV2	Protein shisa-2 homolog OS=Mus musculus OX=10090 GN=Shisa2 PE=2 SV=1	0.537	Down	0.00102441	Shisa2	31.465	3.1	1	1	1	1.205	1.476	1.276	0.684	0.675	0.766	extracellular	GO:0032502 developmental process; GO:0050794 regulation of cellular process; GO:0044707 single-multicellular organism process; GO:0030178 negative regulation of Wnt signaling pathway; GO:0009968 negative regulation of signal transduction; GO:0023051 regulation of signaling; GO:0044699 single-organism process; GO:0090287 regulation of cellular response to growth factor stimulus; GO:0048585 negativ…	GO:0043229 intracellular organelle; GO:0016020 membrane; GO:0042175 nuclear outer membrane-endoplasmic reticulum membrane network; GO:0005783 endoplasmic reticulum; GO:0044446 intracellular organelle part; GO:0005737 cytoplasm; GO:0031224 intrinsic component of membrane; GO:0012505 endomembrane system; GO:0044424 intracellular part; GO:0005623 cell; GO:0016021 integral component of membrane; GO:0…
P70218	Mitogen-activated protein kinase kinase kinase kinase 1 OS=Mus musculus OX=10090 GN=Map4k1 PE=1 SV=1	0.538	Down	7.5279e-05	Map4k1	91.534	1.3	1	2	1	1.351	1.376	1.232	0.701	0.701	0.728	nucleus	GO:0044700 single organism signaling; GO:0032270 positive regulation of cellular protein metabolic process; GO:0018209 peptidyl-serine modification; GO:0023051 regulation of signaling; GO:1902533 positive regulation of intracellular signal transduction; GO:0000185 activation of MAPKKK activity; GO:0044699 single-organism process; GO:0044237 cellular metabolic process; GO:0006796 phosphate-contain…	GO:0016020 membrane; GO:0044424 intracellular part; GO:0005623 cell; GO:0044464 cell part; GO:0005622 intracellular; GO:0005737 cytoplasm;	GO:1901265 nucleoside phosphate binding; GO:0016773 phosphotransferase activity, alcohol group as acceptor; GO:0005515 protein binding; GO:0004672 protein kinase activity; GO:0004702 signal transducer, downstream of receptor, with serine/threonine kinase activity; GO:0004871 signal transducer activity; GO:1901363 heterocyclic compound binding; GO:0097159 organic cyclic compound binding; GO:001630…	K04408	MAP4K1, HPK1; mitogen-activated protein kinase kinase kinase kinase 1 [EC:2.7.11.1]	mmu04010 MAPK signaling pathway - Mus musculus (mouse);	IPR000719; IPR001180; IPR011009;	Protein kinase domain; Citron homology (CNH) domain; Protein kinase-like domain;
P70271	PDZ and LIM domain protein 4 OS=Mus musculus OX=10090 GN=Pdlim4 PE=1 SV=3	0.538	Down	1.7708e-07	Pdlim4	35.556	37.9	11	19	11	1.297	1.327	1.335	0.712	0.704	0.713	nucleus			GO:0046914 transition metal ion binding; GO:0005488 binding; GO:0043167 ion binding; GO:0043169 cation binding; GO:0046872 metal ion binding; GO:0005515 protein binding; GO:0008270 zinc ion binding;	K23353			IPR001781; IPR001478; IPR031847;	Zinc finger, LIM-type; PDZ domain; Domain of unknown function DUF4749;
Q9D819	Inorganic pyrophosphatase OS=Mus musculus OX=10090 GN=Ppa1 PE=1 SV=1	0.538	Down	2.4315e-06	Ppa1	32.667	70.2	17	53	17	1.354	1.328	1.273	0.711	0.704	0.713	cytoplasm	GO:0008152 metabolic process; GO:0044237 cellular metabolic process; GO:0006793 phosphorus metabolic process; GO:0009987 cellular process; GO:0006796 phosphate-containing compound metabolic process;	GO:0070062 extracellular exosome; GO:0043226 organelle; GO:0044421 extracellular region part; GO:0044464 cell part; GO:0005622 intracellular; GO:0005737 cytoplasm; GO:0031982 vesicle; GO:1903561 extracellular vesicle; GO:0044424 intracellular part; GO:0005623 cell; GO:0043227 membrane-bounded organelle; GO:0005576 extracellular region; GO:0043230 extracellular organelle;	GO:0000287 magnesium ion binding; GO:0004427 inorganic diphosphatase activity; GO:0016462 pyrophosphatase activity; GO:0003824 catalytic activity; GO:0005488 binding; GO:0043167 ion binding; GO:0046872 metal ion binding; GO:0043169 cation binding; GO:0016817 hydrolase activity, acting on acid anhydrides; GO:0016787 hydrolase activity; GO:0016818 hydrolase activity, acting on acid anhydrides, in p…	K01507	ppa; inorganic pyrophosphatase [EC:3.6.1.1]	mmu00190 Oxidative phosphorylation - Mus musculus (mouse);
Q91VJ2	Caveolae-associated protein 3 OS=Mus musculus OX=10090 GN=Cavin3 PE=1 SV=1	0.539	Down	2.027e-05	Cavin3	27.853	23.8	6	14	6	1.316	1.326	1.272	0.727	0.672	0.711	cytoplasm,nucleus	GO:0043467 regulation of generation of precursor metabolites and energy; GO:0032270 positive regulation of cellular protein metabolic process; GO:0051896 regulation of protein kinase B signaling; GO:0009968 negative regulation of signal transduction; GO:0023051 regulation of signaling; GO:1902533 positive regulation of intracellular signal transduction; GO:0044699 single-organism process; GO:0030…	GO:0016020 membrane; GO:0098857 membrane microdomain; GO:0071944 cell periphery; GO:0005737 cytoplasm; GO:0032991 macromolecular complex; GO:0005901 caveola; GO:0044424 intracellular part; GO:0005623 cell; GO:0005886 plasma membrane; GO:0044459 plasma membrane part; GO:0098590 plasma membrane region; GO:0005622 intracellular; GO:0044464 cell part; GO:0044425 membrane part; GO:0044853 plasma membr…	GO:0005080 protein kinase C binding; GO:0005515 protein binding; GO:0019900 kinase binding; GO:0005488 binding; GO:0019899 enzyme binding; GO:0019901 protein kinase binding;
Q9D0A3	Arpin OS=Mus musculus OX=10090 GN=Arpin PE=1 SV=1	0.539	Down	1.93777e-05	Arpin	25.193	34.5	7	10	7	1.3	1.321	1.271	0.683	0.732	0.681	nucleus	GO:0030833 regulation of actin filament polymerization; GO:0050794 regulation of cellular process; GO:0051093 negative regulation of developmental process; GO:0016043 cellular component organization; GO:0065008 regulation of biological quality; GO:1902744 negative regulation of lamellipodium organization; GO:0032956 regulation of actin cytoskeleton organization; GO:0051129 negative regulation of …	GO:0031252 cell leading edge; GO:0042995 cell projection; GO:0005623 cell; GO:0044464 cell part; GO:0030027 lamellipodium;
Q9D892	Inosine triphosphate pyrophosphatase OS=Mus musculus OX=10090 GN=Itpa PE=1 SV=2	0.539	Down	4.8948e-06	Itpa	21.897	37.4	6	18	6	1.318	1.339	1.3	0.74	0.697	0.695	cytoplasm	GO:0016043 cellular component organization; GO:0006725 cellular aromatic compound metabolic process; GO:0046434 organophosphate catabolic process; GO:0009259 ribonucleotide metabolic process; GO:0009203 ribonucleoside triphosphate catabolic process; GO:0009117 nucleotide metabolic process; GO:0044699 single-organism process; GO:0072523 purine-containing compound catabolic process; GO:0046041 ITP …	GO:0044464 cell part; GO:0005622 intracellular; GO:0005737 cytoplasm; GO:0044424 intracellular part; GO:0005623 cell; GO:0005829 cytosol; GO:0044444 cytoplasmic part;	GO:0004551 nucleotide diphosphatase activity; GO:1901265 nucleoside phosphate binding; GO:0043167 ion binding; GO:0036222 XTP diphosphatase activity; GO:0016817 hydrolase activity, acting on acid anhydrides; GO:0005515 protein binding; GO:0016787 hydrolase activity; GO:0000166 nucleotide binding; GO:0097159 organic cyclic compound binding; GO:1901363 heterocyclic compound binding; GO:0035870 dITP…	K01519	ITPA; inosine triphosphate pyrophosphatase [EC:3.6.1.-]	mmu00230 Purine metabolism - Mus musculus (mouse); mmu00983 Drug metabolism - other enzymes - Mus musculus (mouse); mmu01100 Metabolic pathways - Mus musculus (mouse);
P68037	Ubiquitin-conjugating enzyme E2 L3 OS=Mus musculus OX=10090 GN=Ube2l3 PE=1 SV=1	0.539	Down	4.5115e-06	Ube2l3	17.861	42.2	6	17	6	1.313	1.329	1.32	0.734	0.719	0.683	cytoplasm,nucleus	GO:0032270 positive regulation of cellular protein metabolic process; GO:1903955 positive regulation of protein targeting to mitochondrion; GO:0097659 nucleic acid-templated transcription; GO:1903533 regulation of protein targeting; GO:0051443 positive regulation of ubiquitin-protein transferase activity; GO:0071384 cellular response to corticosteroid stimulus; GO:0044237 cellular metabolic proce…	GO:0043229 intracellular organelle; GO:0044421 extracellular region part; GO:0031982 vesicle; GO:0005737 cytoplasm; GO:0044424 intracellular part; GO:0005623 cell; GO:0005829 cytosol; GO:0005576 extracellular region; GO:0043231 intracellular membrane-bounded organelle; GO:0043226 organelle; GO:0070062 extracellular exosome; GO:0005634 nucleus; GO:0005622 intracellular; GO:0044464 cell part; GO:19…	GO:0097027 ubiquitin-protein transferase activator activity; GO:1901265 nucleoside phosphate binding; GO:0031625 ubiquitin protein ligase binding; GO:0005515 protein binding; GO:0098772 molecular function regulator; GO:0055106 ubiquitin-protein transferase regulator activity; GO:1901363 heterocyclic compound binding; GO:0097159 organic cyclic compound binding; GO:0003824 catalytic activity; GO:00…	K04552	UBE2L3, UBCH7; ubiquitin-conjugating enzyme E2 L3 [EC:2.3.2.23]	mmu04120 Ubiquitin mediated proteolysis - Mus musculus (mouse); mmu05012 Parkinson disease - Mus musculus (mouse);	IPR016135; IPR000608;	Ubiquitin-conjugating enzyme/RWD-like; Ubiquitin-conjugating enzyme E2;
P97823	Acyl-protein thioesterase 1 OS=Mus musculus OX=10090 GN=Lypla1 PE=1 SV=1	0.54	Down	0.000117105	Lypla1	24.687	33	5	11	5	1.335	1.329	1.301	0.768	0.703	0.669	cytoplasm	GO:0050794 regulation of cellular process; GO:0060627 regulation of vesicle-mediated transport; GO:1903076 regulation of protein localization to plasma membrane; GO:0090005 negative regulation of establishment of protein localization to plasma membrane; GO:0051129 negative regulation of cellular component organization; GO:0044267 cellular protein metabolic process; GO:0044699 single-organism proc…	GO:0043229 intracellular organelle; GO:0044421 extracellular region part; GO:0005737 cytoplasm; GO:0031982 vesicle; GO:0044424 intracellular part; GO:0005829 cytosol; GO:0005623 cell; GO:0005576 extracellular region; GO:0005739 mitochondrion; GO:0043231 intracellular membrane-bounded organelle; GO:0043226 organelle; GO:0070062 extracellular exosome; GO:0005622 intracellular; GO:0044464 cell part;…	GO:0098599 palmitoyl hydrolase activity; GO:0052689 carboxylic ester hydrolase activity; GO:0003824 catalytic activity; GO:0016788 hydrolase activity, acting on ester bonds; GO:0016787 hydrolase activity; GO:0016790 thiolester hydrolase activity; GO:0008474 palmitoyl-(protein) hydrolase activity; GO:0016298 lipase activity;	K06128	LYPLA1; lysophospholipase I [EC:3.1.1.5]	mmu00564 Glycerophospholipid metabolism - Mus musculus (mouse); mmu05231 Choline metabolism in cancer - Mus musculus (mouse);	IPR029058; IPR003140;	Alpha/Beta hydrolase fold; Phospholipase/carboxylesterase/thioesterase;
Q9CRD4	Dysbindin domain-containing protein 2 OS=Mus musculus OX=10090 GN=Dbndd2 PE=1 SV=1	0.54	Down	4.7099e-06	Dbndd2	17.193	7.6	1	1	1	1.296	1.314	1.341	0.729	0.684	0.72	nucleus	GO:0050794 regulation of cellular process; GO:0045859 regulation of protein kinase activity; GO:0060255 regulation of macromolecule metabolic process; GO:0031399 regulation of protein modification process; GO:0048523 negative regulation of cellular process; GO:0048519 negative regulation of biological process; GO:0031324 negative regulation of cellular metabolic process; GO:0031400 negative regul…	GO:0044424 intracellular part; GO:0005623 cell; GO:0044464 cell part; GO:0005622 intracellular; GO:0005737 cytoplasm;
Q64739	Collagen alpha-2(XI) chain OS=Mus musculus OX=10090 GN=Col11a2 PE=2 SV=3	0.541	Down	1.70881e-05	Col11a2	171.53	0.5	1	1	1	1.313	1.291	1.346	0.742	0.695	0.699	extracellular	GO:0044707 single-multicellular organism process; GO:0016043 cellular component organization; GO:0065008 regulation of biological quality; GO:0030199 collagen fibril organization; GO:0051216 cartilage development; GO:0048869 cellular developmental process; GO:0044699 single-organism process; GO:0050877 neurological system process; GO:0048871 multicellular organismal homeostasis; GO:0060249 anatom…	GO:0044421 extracellular region part; GO:0098643 banded collagen fibril; GO:0098644 complex of collagen trimers; GO:0005583 fibrillar collagen trimer; GO:0032991 macromolecular complex; GO:0099512 supramolecular fiber; GO:0099080 supramolecular complex; GO:0044420 extracellular matrix component; GO:0005576 extracellular region; GO:0005581 collagen trimer; GO:0005592 collagen type XI trimer; GO:00…	GO:0046872 metal ion binding; GO:0043169 cation binding; GO:0005201 extracellular matrix structural constituent; GO:0005198 structural molecule activity; GO:0005488 binding; GO:0043167 ion binding;	K19721	COL5AS; collagen, type V/XI/XXIV/XXVII, alpha	mmu04974 Protein digestion and absorption - Mus musculus (mouse);	IPR000885; IPR001791; IPR013320;	Fibrillar collagen, C-terminal; Laminin G domain; Concanavalin A-like lectin/glucanase domain;
Q8R105	Vacuolar protein sorting-associated protein 37C OS=Mus musculus OX=10090 GN=Vps37c PE=1 SV=1	0.541	Down	4.232e-05	Vps37c	38.452	13.9	3	3	3	1.313	1.349	1.285	0.754	0.688	0.695	nucleus	GO:0045184 establishment of protein localization; GO:0006810 transport; GO:0071702 organic substance transport; GO:0051179 localization; GO:0033036 macromolecule localization; GO:0008104 protein localization; GO:0015031 protein transport; GO:0051234 establishment of localization;	GO:0016020 membrane; GO:0044421 extracellular region part; GO:0031410 cytoplasmic vesicle; GO:0031090 organelle membrane; GO:0098796 membrane protein complex; GO:0005737 cytoplasm; GO:0031982 vesicle; GO:0044433 cytoplasmic vesicle part; GO:0032991 macromolecular complex; GO:0044424 intracellular part; GO:0005623 cell; GO:0044422 organelle part; GO:0070062 extracellular exosome; GO:0036452 ESCRT …	GO:0005515 protein binding; GO:0048306 calcium-dependent protein binding; GO:0005488 binding;	K12185	VPS37; ESCRT-I complex subunit VPS37	mmu04144 Endocytosis - Mus musculus (mouse);	IPR009851;	Modifier of rudimentary, Modr;
Q9DB20	ATP synthase subunit O, mitochondrial OS=Mus musculus OX=10090 GN=Atp5po PE=1 SV=1	0.541	Down	3.4814e-07	Atp5po	23.363	55.4	10	34	10	1.337	1.31	1.313	0.725	0.702	0.715	mitochondria	GO:0009116 nucleoside metabolic process; GO:0042278 purine nucleoside metabolic process; GO:0009167 purine ribonucleoside monophosphate metabolic process; GO:0090662 ATP hydrolysis coupled transmembrane transport; GO:0006839 mitochondrial transport; GO:0009117 nucleotide metabolic process; GO:0044699 single-organism process; GO:0009058 biosynthetic process; GO:0009163 nucleoside biosynthetic proc…	GO:0016020 membrane; GO:0044421 extracellular region part; GO:0098800 inner mitochondrial membrane protein complex; GO:0031090 organelle membrane; GO:0071944 cell periphery; GO:0098796 membrane protein complex; GO:0031982 vesicle; GO:0005737 cytoplasm; GO:0032991 macromolecular complex; GO:0098798 mitochondrial protein complex; GO:0044424 intracellular part; GO:0005623 cell; GO:0044455 mitochondr…	GO:0042625 ATPase coupled ion transmembrane transporter activity; GO:0015399 primary active transmembrane transporter activity; GO:0022892 substrate-specific transporter activity; GO:0016817 hydrolase activity, acting on acid anhydrides; GO:0044769 ATPase activity, coupled to transmembrane movement of ions, rotational mechanism; GO:0005515 protein binding; GO:0015077 monovalent inorganic cation t…	K02137	ATPeF0O, ATP5O, ATP5; F-type H+-transporting ATPase subunit O	mmu00190 Oxidative phosphorylation - Mus musculus (mouse); mmu01100 Metabolic pathways - Mus musculus (mouse); mmu04714 Thermogenesis - Mus musculus (mouse); mmu05010 Alzheimer disease - Mus musculus (mouse); mmu05012 Parkinson disease - Mus musculus (mouse); mmu05016 Huntington disease - Mus musculus (mouse);	IPR026015;	F1F0 ATP synthase OSCP/delta subunit, N-terminal domain;
Q99KR7	Peptidyl-prolyl cis-trans isomerase F, mitochondrial OS=Mus musculus OX=10090 GN=Ppif PE=1 SV=1	0.541	Down	2.0385e-06	Ppif	21.737	49.5	10	21	8	1.296	1.354	1.304	0.716	0.698	0.725	mitochondria	GO:0065008 regulation of biological quality; GO:0010941 regulation of cell death; GO:0045980 negative regulation of nucleotide metabolic process; GO:0090201 negative regulation of release of cytochrome c from mitochondria; GO:0046685 response to arsenic-containing substance; GO:0044237 cellular metabolic process; GO:0002082 regulation of oxidative phosphorylation; GO:0010821 regulation of mitocho…	GO:0016020 membrane; GO:0031090 organelle membrane; GO:0098796 membrane protein complex; GO:0005737 cytoplasm; GO:0032991 macromolecular complex; GO:0031224 intrinsic component of membrane; GO:0098798 mitochondrial protein complex; GO:0044424 intracellular part; GO:0005623 cell; GO:0044422 organelle part; GO:0031974 membrane-enclosed lumen; GO:0005740 mitochondrial envelope; GO:0070013 intracellu…	GO:0003755 peptidyl-prolyl cis-trans isomerase activity; GO:0016853 isomerase activity; GO:0003824 catalytic activity; GO:0042277 peptide binding; GO:0005488 binding; GO:0005515 protein binding; GO:0008144 drug binding; GO:0033218 amide binding; GO:0016018 cyclosporin A binding; GO:0016859 cis-trans isomerase activity;	K09565	PPIF; peptidyl-prolyl isomerase F (cyclophilin D) [EC:5.2.1.8]	mmu04020 Calcium signaling pathway - Mus musculus (mouse); mmu04022 cGMP-PKG signaling pathway - Mus musculus (mouse); mmu05012 Parkinson disease - Mus musculus (mouse); mmu05016 Huntington disease - Mus musculus (mouse); mmu05145 Toxoplasmosis - Mus musculus (mouse);	IPR002130; IPR029000;	Cyclophilin-type peptidyl-prolyl cis-trans isomerase domain; Cyclophilin-like domain;
Q9QZ29	Immunoglobulin-binding protein 1b OS=Mus musculus OX=10090 GN=Igbp1b PE=1 SV=1	0.542	Down	2.1937e-06	Igbp1b	39.245	4.1	1	2	1	1.316	1.346	1.284	0.706	0.704	0.73	cytoplasm,nucleus	GO:0050794 regulation of cellular process; GO:0044700 single organism signaling; GO:0051716 cellular response to stimulus; GO:0045321 leukocyte activation; GO:0023051 regulation of signaling; GO:0044763 single-organism cellular process; GO:0044699 single-organism process; GO:0046649 lymphocyte activation; GO:0002376 immune system process; GO:0023052 signaling; GO:0050896 response to stimulus; GO:…	GO:0044424 intracellular part; GO:0005623 cell; GO:0044464 cell part; GO:0005622 intracellular; GO:0005737 cytoplasm;	GO:0098772 molecular function regulator; GO:0030234 enzyme regulator activity; GO:0019208 phosphatase regulator activity;	K17606	IGBP1, TAP42; immunoglobulin-binding protein 1	mmu04136 Autophagy - other - Mus musculus (mouse); mmu04140 Autophagy - animal - Mus musculus (mouse);
Q9CPW4	Actin-related protein 2/3 complex subunit 5 OS=Mus musculus OX=10090 GN=Arpc5 PE=1 SV=3	0.542	Down	1.1863e-07	Arpc5	16.288	60.3	9	19	9	1.296	1.291	1.319	0.704	0.714	0.701	cytoplasm	GO:0030833 regulation of actin filament polymerization; GO:0097581 lamellipodium organization; GO:0034314 Arp2/3 complex-mediated actin nucleation; GO:0065008 regulation of biological quality; GO:0032273 positive regulation of protein polymerization; GO:0051674 localization of cell; GO:0007420 brain development; GO:0044699 single-organism process; GO:0021761 limbic system development; GO:0030832 …	GO:0044421 extracellular region part; GO:0031410 cytoplasmic vesicle; GO:0030054 cell junction; GO:0031982 vesicle; GO:0005737 cytoplasm; GO:0032991 macromolecular complex; GO:0044424 intracellular part; GO:0030426 growth cone; GO:0005623 cell; GO:0044422 organelle part; GO:0043228 non-membrane-bounded organelle; GO:0070062 extracellular exosome; GO:0005856 cytoskeleton; GO:0005885 Arp2/3 protein…	GO:0051015 actin filament binding; GO:0008092 cytoskeletal protein binding; GO:0005200 structural constituent of cytoskeleton; GO:0005488 binding; GO:0044877 macromolecular complex binding; GO:0003779 actin binding; GO:0005515 protein binding; GO:0005198 structural molecule activity; GO:0032403 protein complex binding;	K05754	ARPC5; actin related protein 2/3 complex, subunit 5	mmu04144 Endocytosis - Mus musculus (mouse); mmu04666 Fc gamma R-mediated phagocytosis - Mus musculus (mouse); mmu04810 Regulation of actin cytoskeleton - Mus musculus (mouse); mmu05100 Bacterial invasion of epithelial cells - Mus musculus (mouse); mmu05132 Salmonella infection - Mus musculus (mouse);
Q9WTL7	Acyl-protein thioesterase 2 OS=Mus musculus OX=10090 GN=Lypla2 PE=1 SV=1	0.543	Down	1.71417e-05	Lypla2	24.794	29.4	7	14	7	1.344	1.293	1.263	0.727	0.689	0.701	cytoplasm,nucleus	GO:0044267 cellular protein metabolic process; GO:0044699 single-organism process; GO:0098734 macromolecule depalmitoylation; GO:0044255 cellular lipid metabolic process; GO:0044237 cellular metabolic process; GO:0042157 lipoprotein metabolic process; GO:0071704 organic substance metabolic process; GO:0022610 biological adhesion; GO:0008152 metabolic process; GO:0032787 monocarboxylic acid metabo…	GO:0044421 extracellular region part; GO:0030054 cell junction; GO:0005737 cytoplasm; GO:0031982 vesicle; GO:0070161 anchoring junction; GO:0044424 intracellular part; GO:0005913 cell-cell adherens junction; GO:0005911 cell-cell junction; GO:0005623 cell; GO:0005576 extracellular region; GO:0043226 organelle; GO:0070062 extracellular exosome; GO:0005622 intracellular; GO:0044464 cell part; GO:000…	GO:0098641 cadherin binding involved in cell-cell adhesion; GO:0050839 cell adhesion molecule binding; GO:0098599 palmitoyl hydrolase activity; GO:0052689 carboxylic ester hydrolase activity; GO:0098631 protein binding involved in cell adhesion; GO:0003824 catalytic activity; GO:0005488 binding; GO:0016788 hydrolase activity, acting on ester bonds; GO:0045296 cadherin binding; GO:0016787 hydrolas…	K06130	LYPLA2; lysophospholipase II [EC:3.1.1.5]	mmu00564 Glycerophospholipid metabolism - Mus musculus (mouse);	IPR029058; IPR003140;	Alpha/Beta hydrolase fold; Phospholipase/carboxylesterase/thioesterase;
Q9Z172	Small ubiquitin-related modifier 3 OS=Mus musculus OX=10090 GN=Sumo3 PE=1 SV=1	0.543	Down	8.048e-05	Sumo3	12.43	19.1	2	6	1	1.345	1.266	1.335	0.669	0.735	0.738	cytoplasm	GO:0050794 regulation of cellular process; GO:0016925 protein sumoylation; GO:0032270 positive regulation of cellular protein metabolic process; GO:1903320 regulation of protein modification by small protein conjugation or removal; GO:0060255 regulation of macromolecule metabolic process; GO:0031399 regulation of protein modification process; GO:0031331 positive regulation of cellular catabolic p…	GO:0043229 intracellular organelle; GO:0044421 extracellular region part; GO:0005737 cytoplasm; GO:0044446 intracellular organelle part; GO:0031982 vesicle; GO:0031981 nuclear lumen; GO:0044424 intracellular part; GO:0016604 nuclear body; GO:0005623 cell; GO:0005576 extracellular region; GO:0044422 organelle part; GO:0043231 intracellular membrane-bounded organelle; GO:0031974 membrane-enclosed l…	GO:0031386 protein tag; GO:0005515 protein binding; GO:0019787 ubiquitin-like protein transferase activity; GO:0003824 catalytic activity; GO:0016740 transferase activity; GO:0005488 binding; GO:0019789 SUMO transferase activity;	K12160	SUMO, SMT3; small ubiquitin-related modifier	mmu03013 RNA transport - Mus musculus (mouse); mmu05418 Fluid shear stress and atherosclerosis - Mus musculus (mouse);	IPR029071; IPR000626; IPR033950; IPR022617;	Ubiquitin-related domain; Ubiquitin domain; Sumo domain; Rad60/SUMO-like domain;
Q61387	Cytochrome c oxidase subunit 7A-related protein, mitochondrial OS=Mus musculus OX=10090 GN=Cox7a2l PE=1 SV=1	0.543	Down	1.55708e-05	Cox7a2l	12.399	13.5	2	3	2	1.346	1.327	1.272	0.728	0.72	0.693	cytoplasm	GO:0050794 regulation of cellular process; GO:0043467 regulation of generation of precursor metabolites and energy; GO:0044085 cellular component biogenesis; GO:0016043 cellular component organization; GO:0034220 ion transmembrane transport; GO:0097250 mitochondrial respiratory chain supercomplex assembly; GO:0019219 regulation of nucleobase-containing compound metabolic process; GO:0009118 regul…	GO:0016020 membrane; GO:0098800 inner mitochondrial membrane protein complex; GO:0031090 organelle membrane; GO:0098796 membrane protein complex; GO:0005737 cytoplasm; GO:0032991 macromolecular complex; GO:0044424 intracellular part; GO:0098798 mitochondrial protein complex; GO:0044455 mitochondrial membrane part; GO:0005623 cell; GO:0044422 organelle part; GO:0043228 non-membrane-bounded organel…	GO:0015075 ion transmembrane transporter activity; GO:0022892 substrate-specific transporter activity; GO:0015077 monovalent inorganic cation transmembrane transporter activity; GO:0016676 oxidoreductase activity, acting on a heme group of donors, oxygen as acceptor; GO:0016675 oxidoreductase activity, acting on a heme group of donors; GO:0015078 hydrogen ion transmembrane transporter activity; G…	K02270	COX7A; cytochrome c oxidase subunit 7a	mmu00190 Oxidative phosphorylation - Mus musculus (mouse); mmu01100 Metabolic pathways - Mus musculus (mouse); mmu04260 Cardiac muscle contraction - Mus musculus (mouse); mmu04714 Thermogenesis - Mus musculus (mouse); mmu04932 Non-alcoholic fatty liver disease (NAFLD) - Mus musculus (mouse); mmu05010 Alzheimer disease - Mus musculus (mouse); mmu05012 Parkinson disease - Mus musculus (mouse); mmu0…
Q64105	Sepiapterin reductase OS=Mus musculus OX=10090 GN=Spr PE=1 SV=1	0.544	Down	3.6403e-06	Spr	27.883	56.3	12	30	12	1.322	1.346	1.282	0.737	0.71	0.703	extracellular	GO:0051188 cofactor biosynthetic process; GO:0019889 pteridine metabolic process; GO:0042559 pteridine-containing compound biosynthetic process; GO:0048869 cellular developmental process; GO:0048666 neuron development; GO:0032989 cellular component morphogenesis; GO:0022008 neurogenesis; GO:0044699 single-organism process; GO:0009058 biosynthetic process; GO:0044237 cellular metabolic process; GO…	GO:0043229 intracellular organelle; GO:0044421 extracellular region part; GO:0044446 intracellular organelle part; GO:0031982 vesicle; GO:0005737 cytoplasm; GO:0031981 nuclear lumen; GO:0044424 intracellular part; GO:0005623 cell; GO:0005829 cytosol; GO:0005576 extracellular region; GO:0044422 organelle part; GO:0005739 mitochondrion; GO:0031974 membrane-enclosed lumen; GO:0043231 intracellular m…	GO:0016614 oxidoreductase activity, acting on CH-OH group of donors; GO:0016616 oxidoreductase activity, acting on the CH-OH group of donors, NAD or NADP as acceptor; GO:0042802 identical protein binding; GO:0003824 catalytic activity; GO:0042803 protein homodimerization activity; GO:0005488 binding; GO:0046983 protein dimerization activity; GO:0005515 protein binding; GO:0004757 sepiapterin redu…	K00072	SPR; sepiapterin reductase [EC:1.1.1.153]	mmu00790 Folate biosynthesis - Mus musculus (mouse); mmu01100 Metabolic pathways - Mus musculus (mouse);	IPR016040;	NAD(P)-binding domain;
Q64520	Guanylate kinase OS=Mus musculus OX=10090 GN=Guk1 PE=1 SV=2	0.544	Down	0.000162077	Guk1	21.918	40.4	10	15	10	1.338	1.356	1.195	0.7	0.684	0.73	cytoplasm	GO:0046710 GDP metabolic process; GO:0016310 phosphorylation; GO:0009116 nucleoside metabolic process; GO:0042278 purine nucleoside metabolic process; GO:0009167 purine ribonucleoside monophosphate metabolic process; GO:0006725 cellular aromatic compound metabolic process; GO:0009259 ribonucleotide metabolic process; GO:0009117 nucleotide metabolic process; GO:0044699 single-organism process; GO:…	GO:0044464 cell part; GO:0005622 intracellular; GO:0005737 cytoplasm; GO:0044424 intracellular part; GO:0005829 cytosol; GO:0005623 cell; GO:0044444 cytoplasmic part;	GO:0005524 ATP binding; GO:1901265 nucleoside phosphate binding; GO:0019205 nucleobase-containing compound kinase activity; GO:0001882 nucleoside binding; GO:0043167 ion binding; GO:0000166 nucleotide binding; GO:0016776 phosphotransferase activity, phosphate group as acceptor; GO:0019201 nucleotide kinase activity; GO:0097159 organic cyclic compound binding; GO:1901363 heterocyclic compound bind…	K00942	E2.7.4.8, gmk; guanylate kinase [EC:2.7.4.8]	mmu00230 Purine metabolism - Mus musculus (mouse); mmu01100 Metabolic pathways - Mus musculus (mouse);	IPR008144; IPR008145; IPR027417;	Guanylate kinase-like domain; Guanylate kinase/L-type calcium channel beta subunit; P-loop containing nucleoside triphosphate hydrolase;
Q78J03	Methionine-R-sulfoxide reductase B2, mitochondrial OS=Mus musculus OX=10090 GN=Msrb2 PE=1 SV=1	0.544	Down	0.0001193	Msrb2	19.157	16.6	2	2	2	1.266	1.336	1.336	0.767	0.691	0.683	mitochondria	GO:0044085 cellular component biogenesis; GO:0016043 cellular component organization; GO:0044267 cellular protein metabolic process; GO:0007015 actin filament organization; GO:0044699 single-organism process; GO:0030091 protein repair; GO:0050896 response to stimulus; GO:0044237 cellular metabolic process; GO:0030041 actin filament polymerization; GO:0071704 organic substance metabolic process; G…	GO:0043226 organelle; GO:0043231 intracellular membrane-bounded organelle; GO:0043229 intracellular organelle; GO:0044464 cell part; GO:0005622 intracellular; GO:0005737 cytoplasm; GO:0044424 intracellular part; GO:0043227 membrane-bounded organelle; GO:0005623 cell; GO:0005739 mitochondrion; GO:0044444 cytoplasmic part;	GO:0008092 cytoskeletal protein binding; GO:0046914 transition metal ion binding; GO:0003824 catalytic activity; GO:0005488 binding; GO:0043167 ion binding; GO:0003779 actin binding; GO:0016667 oxidoreductase activity, acting on a sulfur group of donors; GO:0046872 metal ion binding; GO:0043169 cation binding; GO:0033743 peptide-methionine (R)-S-oxide reductase activity; GO:0005515 protein bindin…	K07305	msrB; peptide-methionine (R)-S-oxide reductase [EC:1.8.4.12]		IPR002579; IPR011057;	Peptide methionine sulphoxide reductase MrsB; Mss4-like;
Q9CQU0	Thioredoxin domain-containing protein 12 OS=Mus musculus OX=10090 GN=Txndc12 PE=1 SV=1	0.544	Down	0.000124999	Txndc12	19.048	40.6	6	15	6	1.357	1.244	1.312	0.756	0.697	0.676	extracellular	GO:0050794 regulation of cellular process; GO:0010941 regulation of cell death; GO:0065008 regulation of biological quality; GO:0043069 negative regulation of programmed cell death; GO:0009968 negative regulation of signal transduction; GO:0023051 regulation of signaling; GO:0045454 cell redox homeostasis; GO:0048869 cellular developmental process; GO:0043067 regulation of programmed cell death; …	GO:0005788 endoplasmic reticulum lumen; GO:0043229 intracellular organelle; GO:0005783 endoplasmic reticulum; GO:0005737 cytoplasm; GO:0044446 intracellular organelle part; GO:0012505 endomembrane system; GO:0044424 intracellular part; GO:0005623 cell; GO:0044422 organelle part; GO:0043226 organelle; GO:0043231 intracellular membrane-bounded organelle; GO:0031974 membrane-enclosed lumen; GO:00700…	GO:0015036 disulfide oxidoreductase activity; GO:0003824 catalytic activity; GO:0016667 oxidoreductase activity, acting on a sulfur group of donors; GO:0016671 oxidoreductase activity, acting on a sulfur group of donors, disulfide as acceptor; GO:0019153 protein-disulfide reductase (glutathione) activity; GO:0016491 oxidoreductase activity; GO:0015037 peptide disulfide oxidoreductase activity;	K05360	TXNDC12; protein-disulfide reductase (glutathione) [EC:1.8.4.2]	mmu00480 Glutathione metabolism - Mus musculus (mouse); mmu01100 Metabolic pathways - Mus musculus (mouse);	IPR012336; IPR013766;	Thioredoxin-like fold; Thioredoxin domain;
Q9D0B0	Serine/arginine-rich splicing factor 9 OS=Mus musculus OX=10090 GN=Srsf9 PE=1 SV=1	0.546	Down	6.2863e-05	Srsf9	25.661	13.5	3	3	3	1.34	1.342	1.253	0.693	0.755	0.702	nucleus	GO:0050794 regulation of cellular process; GO:0006725 cellular aromatic compound metabolic process; GO:0060255 regulation of macromolecule metabolic process; GO:0019219 regulation of nucleobase-containing compound metabolic process; GO:0050686 negative regulation of mRNA processing; GO:0043279 response to alkaloid; GO:0048519 negative regulation of biological process; GO:0031324 negative regulati…	GO:0043229 intracellular organelle; GO:0043232 intracellular non-membrane-bounded organelle; GO:0044446 intracellular organelle part; GO:0031981 nuclear lumen; GO:0044424 intracellular part; GO:0005730 nucleolus; GO:0005623 cell; GO:0044422 organelle part; GO:0043228 non-membrane-bounded organelle; GO:0043226 organelle; GO:0043231 intracellular membrane-bounded organelle; GO:0031974 membrane-encl…	GO:0097159 organic cyclic compound binding; GO:1901363 heterocyclic compound binding; GO:0003723 RNA binding; GO:1901265 nucleoside phosphate binding; GO:0005488 binding; GO:0003676 nucleic acid binding; GO:0000166 nucleotide binding; GO:0036094 small molecule binding;	K21123	SFRS9; splicing factor, arginine/serine-rich 9	mmu03040 Spliceosome - Mus musculus (mouse); mmu05168 Herpes simplex virus 1 infection - Mus musculus (mouse);	IPR000504; IPR012677;	RNA recognition motif domain; Nucleotide-binding alpha-beta plait domain;
Q91Z38	Tetratricopeptide repeat protein 1 OS=Mus musculus OX=10090 GN=Ttc1 PE=1 SV=1	0.547	Down	2.0565e-06	Ttc1	33.263	16.4	4	5	4	1.307	1.351	1.276	0.715	0.711	0.724	cytoplasm		GO:0031903 microbody membrane; GO:0043229 intracellular organelle; GO:0016020 membrane; GO:0098588 bounding membrane of organelle; GO:0044439 peroxisomal part; GO:0031090 organelle membrane; GO:0005777 peroxisome; GO:0044446 intracellular organelle part; GO:0005737 cytoplasm; GO:0044438 microbody part; GO:0044424 intracellular part; GO:0005829 cytosol; GO:0005623 cell; GO:0044422 organelle part; …	GO:0005515 protein binding; GO:0005488 binding;				IPR011990; IPR013026;	Tetratricopeptide-like helical domain; Tetratricopeptide repeat-containing domain;
Q9CPV4	Glyoxalase domain-containing protein 4 OS=Mus musculus OX=10090 GN=Glod4 PE=1 SV=1	0.548	Down	8.8228e-07	Glod4	33.316	57.4	17	38	17	1.328	1.315	1.293	0.727	0.727	0.702	mitochondria	GO:0098609 cell-cell adhesion; GO:0022610 biological adhesion; GO:0007155 cell adhesion;	GO:0043229 intracellular organelle; GO:0044421 extracellular region part; GO:0030054 cell junction; GO:0005737 cytoplasm; GO:0031982 vesicle; GO:0070161 anchoring junction; GO:0044424 intracellular part; GO:0005913 cell-cell adherens junction; GO:0005623 cell; GO:0005911 cell-cell junction; GO:0005576 extracellular region; GO:0005739 mitochondrion; GO:0043226 organelle; GO:0070062 extracellular e…	GO:0098641 cadherin binding involved in cell-cell adhesion; GO:0050839 cell adhesion molecule binding; GO:0098631 protein binding involved in cell adhesion; GO:0005488 binding; GO:0045296 cadherin binding; GO:0005515 protein binding; GO:0098632 protein binding involved in cell-cell adhesion;				IPR029068;	Glyoxalase/Bleomycin resistance protein/Dihydroxybiphenyl dioxygenase;
Q3TXT3	SOSS complex subunit C OS=Mus musculus OX=10090 GN=Inip PE=3 SV=1	0.548	Down	0.00024327	Inip	11.411	15.4	2	3	2	1.416	1.227	1.293	0.722	0.687	0.748	cytoplasm,nucleus	GO:0033554 cellular response to stress; GO:0051716 cellular response to stimulus; GO:0006725 cellular aromatic compound metabolic process; GO:0006950 response to stress; GO:0006259 DNA metabolic process; GO:0009628 response to abiotic stimulus; GO:0006807 nitrogen compound metabolic process; GO:1901360 organic cyclic compound metabolic process; GO:0044238 primary metabolic process; GO:0050896 res…	GO:0043229 intracellular organelle; GO:0070876 SOSS complex; GO:0044446 intracellular organelle part; GO:0032991 macromolecular complex; GO:0031981 nuclear lumen; GO:0044424 intracellular part; GO:0005623 cell; GO:0044422 organelle part; GO:0043226 organelle; GO:0043231 intracellular membrane-bounded organelle; GO:0031974 membrane-enclosed lumen; GO:0005654 nucleoplasm; GO:0005634 nucleus; GO:007…
P56376	Acylphosphatase-1 OS=Mus musculus OX=10090 GN=Acyp1 PE=1 SV=2	0.548	Down	6.2929e-05	Acyp1	11.241	49.5	5	8	5	1.315	1.355	1.24	0.695	0.747	0.699	cytoplasm		GO:0070062 extracellular exosome; GO:0043226 organelle; GO:0044421 extracellular region part; GO:0031982 vesicle; GO:1903561 extracellular vesicle; GO:0043227 membrane-bounded organelle; GO:0005576 extracellular region; GO:0043230 extracellular organelle;	GO:0016817 hydrolase activity, acting on acid anhydrides; GO:0016787 hydrolase activity; GO:0003998 acylphosphatase activity; GO:0016818 hydrolase activity, acting on acid anhydrides, in phosphorus-containing anhydrides; GO:0003824 catalytic activity;	K01512	acyP; acylphosphatase [EC:3.6.1.7]	mmu00620 Pyruvate metabolism - Mus musculus (mouse); mmu01100 Metabolic pathways - Mus musculus (mouse);	IPR001792;	Acylphosphatase-like domain;
A2AI08	Taperin OS=Mus musculus OX=10090 GN=Tprn PE=1 SV=1	0.549	Down	0.027404	Tprn	80.088	5.3	3	3	3	1.326	1.293	1.306	0.737	0.831	0.585	nucleus	GO:0007600 sensory perception; GO:0007605 sensory perception of sound; GO:0003008 system process; GO:0032501 multicellular organismal process; GO:0050877 neurological system process; GO:0050954 sensory perception of mechanical stimulus;	GO:0043226 organelle; GO:0098862 cluster of actin-based cell projections; GO:0042995 cell projection; GO:0044464 cell part; GO:0032421 stereocilium bundle; GO:0005623 cell; GO:0098858 actin-based cell projection; GO:0097458 neuron part; GO:0032420 stereocilium; GO:0044422 organelle part;	GO:0005515 protein binding; GO:0019902 phosphatase binding; GO:0005488 binding; GO:0019899 enzyme binding;				IPR025907; IPR025903;	Phostensin/Taperin PP1-binding domain; Phostensin/Taperin N-terminal domain;
P07758	Alpha-1-antitrypsin 1-1 OS=Mus musculus OX=10090 GN=Serpina1a PE=1 SV=4	0.549	Down	1.53627e-05	Serpina1a	46.002	32.9	12	50	4	1.313	1.28	1.288	0.739	0.702	0.69	extracellular,plasma membrane	GO:0043413 macromolecule glycosylation; GO:0044699 single-organism process; GO:0009058 biosynthetic process; GO:0044237 cellular metabolic process; GO:0010466 negative regulation of peptidase activity; GO:0008152 metabolic process; GO:1901137 carbohydrate derivative biosynthetic process; GO:0009719 response to endogenous stimulus; GO:0043170 macromolecule metabolic process; GO:0019538 protein met…	GO:0043229 intracellular organelle; GO:0005615 extracellular space; GO:0044421 extracellular region part; GO:0005783 endoplasmic reticulum; GO:0031982 vesicle; GO:0005737 cytoplasm; GO:0012505 endomembrane system; GO:0044424 intracellular part; GO:0005623 cell; GO:0005576 extracellular region; GO:0043231 intracellular membrane-bounded organelle; GO:0043226 organelle; GO:0070062 extracellular exos…	GO:0061134 peptidase regulator activity; GO:0005515 protein binding; GO:0004857 enzyme inhibitor activity; GO:0098772 molecular function regulator; GO:0004866 endopeptidase inhibitor activity; GO:0002020 protease binding; GO:0004867 serine-type endopeptidase inhibitor activity; GO:0097367 carbohydrate derivative binding; GO:0042802 identical protein binding; GO:0030234 enzyme regulator activity; …	K03984	SERPINA1, AAT; alpha-1-antitrypsin	mmu04610 Complement and coagulation cascades - Mus musculus (mouse);	IPR023796;	Serpin domain;
Q9D6N1	Carbonic anhydrase 13 OS=Mus musculus OX=10090 GN=Ca13 PE=1 SV=1	0.549	Down	0.000283	Ca13	29.522	7.6	2	5	2	1.299	1.349	1.233	0.768	0.662	0.701	nucleus	GO:0008152 metabolic process; GO:0006730 one-carbon metabolic process; GO:0044710 single-organism metabolic process; GO:0044281 small molecule metabolic process; GO:0044763 single-organism cellular process; GO:0044699 single-organism process; GO:0009987 cellular process; GO:0044237 cellular metabolic process;	GO:0043231 intracellular membrane-bounded organelle; GO:0043226 organelle; GO:0043229 intracellular organelle; GO:0043209 myelin sheath; GO:0044464 cell part; GO:0005622 intracellular; GO:0005737 cytoplasm; GO:0044424 intracellular part; GO:0005829 cytosol; GO:0043227 membrane-bounded organelle; GO:0005623 cell; GO:0044444 cytoplasmic part;	GO:0046914 transition metal ion binding; GO:0003824 catalytic activity; GO:0005488 binding; GO:0043167 ion binding; GO:0016829 lyase activity; GO:0043169 cation binding; GO:0046872 metal ion binding; GO:0016836 hydro-lyase activity; GO:0008270 zinc ion binding; GO:0004089 carbonate dehydratase activity; GO:0016835 carbon-oxygen lyase activity;	K01672	CA; carbonic anhydrase [EC:4.2.1.1]	mmu00910 Nitrogen metabolism - Mus musculus (mouse); mmu01100 Metabolic pathways - Mus musculus (mouse);	IPR001148;	Alpha carbonic anhydrase;
P26350	Prothymosin alpha OS=Mus musculus OX=10090 GN=Ptma PE=1 SV=2	0.55	Down	0.00061836	Ptma	12.254	12.6	1	1	1	1.369	1.233	1.329	0.698	0.667	0.796	cytoplasm	GO:0016043 cellular component organization; GO:0034728 nucleosome organization; GO:0006338 chromatin remodeling; GO:0043486 histone exchange; GO:0051276 chromosome organization; GO:0006996 organelle organization; GO:0006325 chromatin organization; GO:0043044 ATP-dependent chromatin remodeling; GO:0009987 cellular process; GO:0071840 cellular component organization or biogenesis; GO:0043933 macrom…	GO:0043226 organelle; GO:0043231 intracellular membrane-bounded organelle; GO:0043229 intracellular organelle; GO:0005634 nucleus; GO:0044464 cell part; GO:0005622 intracellular; GO:0044424 intracellular part; GO:0043227 membrane-bounded organelle; GO:0005623 cell;	GO:0042393 histone binding; GO:0005515 protein binding; GO:0005488 binding;	K13784	PTMA; prothymosin alpha
Q91XF0	Pyridoxine-5'-phosphate oxidase OS=Mus musculus OX=10090 GN=Pnpo PE=1 SV=1	0.551	Down	5.9778e-05	Pnpo	30.114	23.4	6	8	6	1.278	1.317	1.31	0.762	0.683	0.706	mitochondria	GO:0051188 cofactor biosynthetic process; GO:0009110 vitamin biosynthetic process; GO:0006725 cellular aromatic compound metabolic process; GO:1901615 organic hydroxy compound metabolic process; GO:0042822 pyridoxal phosphate metabolic process; GO:0044699 single-organism process; GO:0009058 biosynthetic process; GO:1901566 organonitrogen compound biosynthetic process; GO:0072524 pyridine-containi…	GO:0043229 intracellular organelle; GO:0044421 extracellular region part; GO:0005737 cytoplasm; GO:0044446 intracellular organelle part; GO:0031982 vesicle; GO:0031981 nuclear lumen; GO:0044424 intracellular part; GO:0005829 cytosol; GO:0005623 cell; GO:0005576 extracellular region; GO:0044422 organelle part; GO:0031974 membrane-enclosed lumen; GO:0043226 organelle; GO:0070062 extracellular exoso…	GO:0004733 pyridoxamine-phosphate oxidase activity; GO:1901265 nucleoside phosphate binding; GO:0043167 ion binding; GO:0000166 nucleotide binding; GO:0048037 cofactor binding; GO:0016491 oxidoreductase activity; GO:1901363 heterocyclic compound binding; GO:0097159 organic cyclic compound binding; GO:0097367 carbohydrate derivative binding; GO:0003824 catalytic activity; GO:0032553 ribonucleotide…	K00275	pdxH, PNPO; pyridoxamine 5'-phosphate oxidase [EC:1.4.3.5]	mmu00750 Vitamin B6 metabolism - Mus musculus (mouse); mmu01100 Metabolic pathways - Mus musculus (mouse);	IPR019576; IPR012349; IPR011576;	Pyridoxine 5'-phosphate oxidase, dimerisation, C-terminal; FMN-binding split barrel; Pyridoxamine 5'-phosphate oxidase-like, FMN-binding domain;
P99029	Peroxiredoxin-5, mitochondrial OS=Mus musculus OX=10090 GN=Prdx5 PE=1 SV=2	0.551	Down	3.5434e-05	Prdx5	21.897	57.1	12	37	12	1.315	1.314	1.275	0.755	0.702	0.693	mitochondria	GO:0065008 regulation of biological quality; GO:0010941 regulation of cell death; GO:0019362 pyridine nucleotide metabolic process; GO:0009891 positive regulation of biosynthetic process; GO:0044237 cellular metabolic process; GO:0010466 negative regulation of peptidase activity; GO:0008152 metabolic process; GO:0051240 positive regulation of multicellular organismal process; GO:0010558 negative …	GO:0005615 extracellular space; GO:0044421 extracellular region part; GO:0031410 cytoplasmic vesicle; GO:0005737 cytoplasm; GO:0031982 vesicle; GO:0044438 microbody part; GO:0044424 intracellular part; GO:0005623 cell; GO:0044422 organelle part; GO:0031974 membrane-enclosed lumen; GO:0070062 extracellular exosome; GO:0070013 intracellular organelle lumen; GO:0005782 peroxisomal matrix; GO:0005622…	GO:0003677 DNA binding; GO:0043027 cysteine-type endopeptidase inhibitor activity involved in apoptotic process; GO:0005102 receptor binding; GO:0061134 peptidase regulator activity; GO:0043028 cysteine-type endopeptidase regulator activity involved in apoptotic process; GO:0046983 protein dimerization activity; GO:0016209 antioxidant activity; GO:0001016 RNA polymerase III regulatory region DNA …	K11187	PRDX5; peroxiredoxin 5, atypical 2-Cys peroxiredoxin [EC:1.11.1.15]	mmu04146 Peroxisome - Mus musculus (mouse);	IPR013766; IPR012336; IPR013740;	Thioredoxin domain; Thioredoxin-like fold; Redoxin;
Q8R3U1	HRAS-like suppressor 3 OS=Mus musculus OX=10090 GN=Pla2g16 PE=1 SV=2	0.551	Down	0.00035805	Pla2g16	17.872	27.2	4	5	4	1.255	1.349	1.315	0.79	0.696	0.673	cytoplasm	GO:0050794 regulation of cellular process; GO:0016043 cellular component organization; GO:0045786 negative regulation of cell cycle; GO:0046486 glycerolipid metabolic process; GO:0008654 phospholipid biosynthetic process; GO:0046485 ether lipid metabolic process; GO:0044699 single-organism process; GO:0009058 biosynthetic process; GO:0044255 cellular lipid metabolic process; GO:0048519 negative r…	GO:0043229 intracellular organelle; GO:0016020 membrane; GO:0005783 endoplasmic reticulum; GO:0005777 peroxisome; GO:0005737 cytoplasm; GO:0031224 intrinsic component of membrane; GO:0012505 endomembrane system; GO:0044424 intracellular part; GO:0005623 cell; GO:0016021 integral component of membrane; GO:0043231 intracellular membrane-bounded organelle; GO:0043226 organelle; GO:0044425 membrane p…	GO:0052739 phosphatidylserine 1-acylhydrolase activity; GO:0052740 1-acyl-2-lysophosphatidylserine acylhydrolase activity; GO:0052689 carboxylic ester hydrolase activity; GO:0008970 phosphatidylcholine 1-acylhydrolase activity; GO:0003824 catalytic activity; GO:0004623 phospholipase A2 activity; GO:0016788 hydrolase activity, acting on ester bonds; GO:0004620 phospholipase activity; GO:0016787 hy…	K16817	PLA2G16; HRAS-like suppressor 3 [EC:3.1.1.32 3.1.1.4]	mmu00564 Glycerophospholipid metabolism - Mus musculus (mouse); mmu00565 Ether lipid metabolism - Mus musculus (mouse); mmu00590 Arachidonic acid metabolism - Mus musculus (mouse); mmu00591 Linoleic acid metabolism - Mus musculus (mouse); mmu00592 alpha-Linolenic acid metabolism - Mus musculus (mouse); mmu01100 Metabolic pathways - Mus musculus (mouse); mmu04014 Ras signaling pathway - Mus muscul…	IPR007053;	LRAT-like domain;
Q8K4F5	Protein ABHD11 OS=Mus musculus OX=10090 GN=Abhd11 PE=1 SV=1	0.552	Down	4.8696e-07	Abhd11	33.56	10.7	3	5	3	1.331	1.282	1.309	0.723	0.714	0.726	mitochondria		GO:0043226 organelle; GO:0043231 intracellular membrane-bounded organelle; GO:0043229 intracellular organelle; GO:0044464 cell part; GO:0005622 intracellular; GO:0005737 cytoplasm; GO:0044424 intracellular part; GO:0043227 membrane-bounded organelle; GO:0005623 cell; GO:0005739 mitochondrion; GO:0044444 cytoplasmic part;	GO:0016787 hydrolase activity; GO:0003824 catalytic activity;	K13703	ABHD11; abhydrolase domain-containing protein 11		IPR029058; IPR000073;	Alpha/Beta hydrolase fold; Alpha/beta hydrolase fold-1;
Q9CPT4	Myeloid-derived growth factor OS=Mus musculus OX=10090 GN=Mydgf PE=1 SV=1	0.552	Down	1.8177e-07	Mydgf	17.982	38.6	7	18	7	1.303	1.329	1.314	0.736	0.718	0.723	extracellular	GO:0010941 regulation of cell death; GO:0032270 positive regulation of cellular protein metabolic process; GO:0051896 regulation of protein kinase B signaling; GO:0001568 blood vessel development; GO:0023051 regulation of signaling; GO:0009891 positive regulation of biosynthetic process; GO:1902533 positive regulation of intracellular signal transduction; GO:0044699 single-organism process; GO:20…	GO:0043229 intracellular organelle; GO:0005615 extracellular space; GO:0044421 extracellular region part; GO:0005737 cytoplasm; GO:0031982 vesicle; GO:0044424 intracellular part; GO:0005623 cell; GO:0005576 extracellular region; GO:0043226 organelle; GO:0070062 extracellular exosome; GO:0043231 intracellular membrane-bounded organelle; GO:0005622 intracellular; GO:0044464 cell part; GO:0005793 en…
Q9DCT8	Cysteine-rich protein 2 OS=Mus musculus OX=10090 GN=Crip2 PE=1 SV=1	0.553	Down	5.8215e-05	Crip2	22.727	21.6	3	8	3	1.305	1.328	1.267	0.751	0.678	0.726	nucleus	GO:0050794 regulation of cellular process; GO:0032502 developmental process; GO:0044707 single-multicellular organism process; GO:0042127 regulation of cell proliferation; GO:0048731 system development; GO:0048522 positive regulation of cellular process; GO:0044699 single-organism process; GO:0002520 immune system development; GO:0002376 immune system process; GO:0048518 positive regulation of bi…	GO:0031012 extracellular matrix; GO:0044421 extracellular region part; GO:0005938 cell cortex; GO:0044464 cell part; GO:0005622 intracellular; GO:0071944 cell periphery; GO:0005737 cytoplasm; GO:0099568 cytoplasmic region; GO:0044424 intracellular part; GO:0005623 cell; GO:0005576 extracellular region; GO:0044444 cytoplasmic part;	GO:0046914 transition metal ion binding; GO:0005488 binding; GO:0043167 ion binding; GO:0043169 cation binding; GO:0046872 metal ion binding; GO:0005515 protein binding; GO:0008270 zinc ion binding;				IPR001781;	Zinc finger, LIM-type;
Q9D0S9	Histidine triad nucleotide-binding protein 2, mitochondrial OS=Mus musculus OX=10090 GN=Hint2 PE=1 SV=1	0.553	Down	2.4465e-05	Hint2	17.32	36.2	5	10	5	1.323	1.318	1.27	0.745	0.732	0.687	mitochondria	GO:0050794 regulation of cellular process; GO:0044707 single-multicellular organism process; GO:0007586 digestion; GO:0060255 regulation of macromolecule metabolic process; GO:0031399 regulation of protein modification process; GO:0044236 multicellular organism metabolic process; GO:0044699 single-organism process; GO:0009058 biosynthetic process; GO:2000757 negative regulation of peptidyl-lysine…	GO:0043229 intracellular organelle; GO:0043232 intracellular non-membrane-bounded organelle; GO:0005737 cytoplasm; GO:0044446 intracellular organelle part; GO:0031981 nuclear lumen; GO:0044424 intracellular part; GO:0005730 nucleolus; GO:0005623 cell; GO:0005739 mitochondrion; GO:0044422 organelle part; GO:0043228 non-membrane-bounded organelle; GO:0043226 organelle; GO:0043231 intracellular memb…	GO:0097159 organic cyclic compound binding; GO:1901363 heterocyclic compound binding; GO:0016787 hydrolase activity; GO:0000166 nucleotide binding; GO:1901265 nucleoside phosphate binding; GO:0003824 catalytic activity; GO:0005488 binding; GO:0036094 small molecule binding;				IPR011146;	HIT-like domain;
Q9CQN7	39S ribosomal protein L41, mitochondrial OS=Mus musculus OX=10090 GN=Mrpl41 PE=1 SV=1	0.553	Down	5.9917e-05	Mrpl41	15.261	29.6	3	6	3	1.372	1.307	1.267	0.707	0.713	0.763	cytoplasm	GO:0006518 peptide metabolic process; GO:0043043 peptide biosynthetic process; GO:0044763 single-organism cellular process; GO:0044267 cellular protein metabolic process; GO:0044699 single-organism process; GO:0006807 nitrogen compound metabolic process; GO:0009058 biosynthetic process; GO:0043603 cellular amide metabolic process; GO:0044238 primary metabolic process; GO:1901566 organonitrogen co…	GO:0005759 mitochondrial matrix; GO:0005840 ribosome; GO:0043229 intracellular organelle; GO:0044429 mitochondrial part; GO:0043232 intracellular non-membrane-bounded organelle; GO:0044446 intracellular organelle part; GO:0005737 cytoplasm; GO:0032991 macromolecular complex; GO:0044424 intracellular part; GO:0005762 mitochondrial large ribosomal subunit; GO:0005761 mitochondrial ribosome; GO:0005…	GO:0097159 organic cyclic compound binding; GO:1901363 heterocyclic compound binding; GO:0003723 RNA binding; GO:0005488 binding; GO:0003676 nucleic acid binding; GO:0005198 structural molecule activity; GO:0003735 structural constituent of ribosome;	K17422	MRPL41; large subunit ribosomal protein L41
Q64442	Sorbitol dehydrogenase OS=Mus musculus OX=10090 GN=Sord PE=1 SV=3	0.554	Down	4.1978e-06	Sord	38.249	31.1	9	20	9	1.325	1.259	1.312	0.733	0.702	0.725	cytoplasm	GO:0019319 hexose biosynthetic process; GO:0051674 localization of cell; GO:0006066 alcohol metabolic process; GO:0044699 single-organism process; GO:0009058 biosynthetic process; GO:0019519 pentitol metabolic process; GO:0044237 cellular metabolic process; GO:0006062 sorbitol catabolic process; GO:0009605 response to external stimulus; GO:0008152 metabolic process; GO:0044262 cellular carbohydra…	GO:0043229 intracellular organelle; GO:0005929 cilium; GO:0016020 membrane; GO:0044421 extracellular region part; GO:0042995 cell projection; GO:0044429 mitochondrial part; GO:0031090 organelle membrane; GO:0044446 intracellular organelle part; GO:0031967 organelle envelope; GO:0031982 vesicle; GO:0005737 cytoplasm; GO:0044424 intracellular part; GO:0005623 cell; GO:0031514 motile cilium; GO:0005…	GO:1901265 nucleoside phosphate binding; GO:0043167 ion binding; GO:0003939 L-iditol 2-dehydrogenase activity; GO:0005515 protein binding; GO:0000166 nucleotide binding; GO:0008270 zinc ion binding; GO:0048037 cofactor binding; GO:0016491 oxidoreductase activity; GO:0016614 oxidoreductase activity, acting on CH-OH group of donors; GO:1901363 heterocyclic compound binding; GO:0097159 organic cycli…	K00008	SORD, gutB; L-iditol 2-dehydrogenase [EC:1.1.1.14]	mmu00040 Pentose and glucuronate interconversions - Mus musculus (mouse); mmu00051 Fructose and mannose metabolism - Mus musculus (mouse); mmu01100 Metabolic pathways - Mus musculus (mouse);	IPR011032; IPR020843; IPR016040; IPR013154; IPR013149;	GroES-like; Polyketide synthase, enoylreductase domain; NAD(P)-binding domain; Alcohol dehydrogenase, N-terminal; Alcohol dehydrogenase, C-terminal;
Q6PGH2	Jupiter microtubule associated homolog 2 OS=Mus musculus OX=10090 GN=Jpt2 PE=1 SV=1	0.554	Down	2.2117e-05	Jpt2	20.02	44.2	6	6	6	1.243	1.318	1.35	0.737	0.714	0.716	cytoplasm		GO:0016020 membrane; GO:0043229 intracellular organelle; GO:0071944 cell periphery; GO:0005737 cytoplasm; GO:0044424 intracellular part; GO:0005829 cytosol; GO:0005623 cell; GO:0005886 plasma membrane; GO:0043231 intracellular membrane-bounded organelle; GO:0043226 organelle; GO:0005634 nucleus; GO:0005622 intracellular; GO:0044464 cell part; GO:0043227 membrane-bounded organelle; GO:0044444 cyto…
O70492	Sorting nexin-3 OS=Mus musculus OX=10090 GN=Snx3 PE=1 SV=3	0.555	Down	5.6895e-05	Snx3	18.757	28.4	6	14	4	1.362	1.317	1.223	0.716	0.718	0.73	cytoplasm	GO:0060627 regulation of vesicle-mediated transport; GO:0044237 cellular metabolic process; GO:0015031 protein transport; GO:0009607 response to biotic stimulus; GO:0000041 transition metal ion transport; GO:0009605 response to external stimulus; GO:0008152 metabolic process; GO:0051240 positive regulation of multicellular organismal process; GO:0032879 regulation of localization; GO:0032387 nega…	GO:0016020 membrane; GO:0044421 extracellular region part; GO:0031090 organelle membrane; GO:0019898 extrinsic component of membrane; GO:0031410 cytoplasmic vesicle; GO:0005737 cytoplasm; GO:0031982 vesicle; GO:0044433 cytoplasmic vesicle part; GO:0044424 intracellular part; GO:0005623 cell; GO:0044422 organelle part; GO:0005769 early endosome; GO:0070062 extracellular exosome; GO:0030136 clathri…	GO:1901981 phosphatidylinositol phosphate binding; GO:0019903 protein phosphatase binding; GO:0043167 ion binding; GO:0080025 phosphatidylinositol-3,5-bisphosphate binding; GO:0005515 protein binding; GO:1902936 phosphatidylinositol bisphosphate binding; GO:0032266 phosphatidylinositol-3-phosphate binding; GO:0005488 binding; GO:0010314 phosphatidylinositol-5-phosphate binding; GO:0035091 phospha…	K17918	SNX3_12; sorting nexin-3/12	mmu04144 Endocytosis - Mus musculus (mouse);	IPR001683;	Phox homologous domain;
Q9CR98	Protein FAM136A OS=Mus musculus OX=10090 GN=Fam136a PE=1 SV=1	0.555	Down	2.3843e-06	Fam136a	15.674	54.3	7	13	7	1.317	1.288	1.296	0.734	0.734	0.699	extracellular		GO:0043226 organelle; GO:0043231 intracellular membrane-bounded organelle; GO:0043229 intracellular organelle; GO:0044464 cell part; GO:0005622 intracellular; GO:0005737 cytoplasm; GO:0044424 intracellular part; GO:0043227 membrane-bounded organelle; GO:0005623 cell; GO:0005739 mitochondrion; GO:0044444 cytoplasmic part;
F8VPN2	Testis-expressed protein 15 OS=Mus musculus OX=10090 GN=Tex15 PE=2 SV=1	0.556	Down	3.522e-05	Tex15	311.28	0.6	2	2	2	1.36	1.278	1.273	0.751	0.708	0.717	nucleus	GO:0044085 cellular component biogenesis; GO:0065008 regulation of biological quality; GO:0022414 reproductive process; GO:0010569 regulation of double-strand break repair via homologous recombination; GO:0048869 cellular developmental process; GO:0044699 single-organism process; GO:0044237 cellular metabolic process; GO:0048871 multicellular organismal homeostasis; GO:0006282 regulation of DNA r…	GO:0043226 organelle; GO:0043231 intracellular membrane-bounded organelle; GO:0043229 intracellular organelle; GO:0005634 nucleus; GO:0044464 cell part; GO:0005622 intracellular; GO:0005737 cytoplasm; GO:0044424 intracellular part; GO:0043227 membrane-bounded organelle; GO:0005623 cell;					IPR032765;	Testis expressed sequence 15 domain;
P16015	Carbonic anhydrase 3 OS=Mus musculus OX=10090 GN=Ca3 PE=1 SV=3	0.556	Down	2.0155e-05	Ca3	29.366	65.4	13	41	13	1.323	1.304	1.291	0.761	0.712	0.704	cytoplasm	GO:0006950 response to stress; GO:0045471 response to ethanol; GO:0044281 small molecule metabolic process; GO:1901700 response to oxygen-containing compound; GO:0044763 single-organism cellular process; GO:0044699 single-organism process; GO:0097305 response to alcohol; GO:0010033 response to organic substance; GO:0050896 response to stimulus; GO:0016311 dephosphorylation; GO:0044237 cellular me…	GO:0044464 cell part; GO:0005622 intracellular; GO:0005737 cytoplasm; GO:0044424 intracellular part; GO:0005623 cell; GO:0005829 cytosol; GO:0044444 cytoplasmic part;	GO:0016791 phosphatase activity; GO:0043167 ion binding; GO:0016829 lyase activity; GO:0016836 hydro-lyase activity; GO:0016787 hydrolase activity; GO:0008270 zinc ion binding; GO:0004089 carbonate dehydratase activity; GO:0016151 nickel cation binding; GO:0016835 carbon-oxygen lyase activity; GO:0046914 transition metal ion binding; GO:0042578 phosphoric ester hydrolase activity; GO:0003824 cata…	K01672	CA; carbonic anhydrase [EC:4.2.1.1]	mmu00910 Nitrogen metabolism - Mus musculus (mouse); mmu01100 Metabolic pathways - Mus musculus (mouse);	IPR001148;	Alpha carbonic anhydrase;
Q62393	Tumor protein D52 OS=Mus musculus OX=10090 GN=Tpd52 PE=1 SV=2	0.556	Down	5.5593e-05	Tpd52	24.313	54.9	8	19	8	1.338	1.321	1.265	0.765	0.698	0.719	cytoplasm	GO:0050794 regulation of cellular process; GO:0044707 single-multicellular organism process; GO:0045321 leukocyte activation; GO:0042127 regulation of cell proliferation; GO:0048869 cellular developmental process; GO:0044699 single-organism process; GO:0030098 lymphocyte differentiation; GO:0030154 cell differentiation; GO:0007275 multicellular organism development; GO:0009987 cellular process; G…	GO:0043226 organelle; GO:0043231 intracellular membrane-bounded organelle; GO:0043229 intracellular organelle; GO:0005783 endoplasmic reticulum; GO:0044464 cell part; GO:0005622 intracellular; GO:0005737 cytoplasm; GO:0048471 perinuclear region of cytoplasm; GO:0012505 endomembrane system; GO:0044424 intracellular part; GO:0043227 membrane-bounded organelle; GO:0005623 cell; GO:0044444 cytoplasmi…	GO:0042802 identical protein binding; GO:0046982 protein heterodimerization activity; GO:0042803 protein homodimerization activity; GO:0005488 binding; GO:0043167 ion binding; GO:0046983 protein dimerization activity; GO:0046872 metal ion binding; GO:0043169 cation binding; GO:0005515 protein binding; GO:0005509 calcium ion binding;
Q6P5C5	Single-strand selective monofunctional uracil DNA glycosylase OS=Mus musculus OX=10090 GN=Smug1 PE=1 SV=1	0.557	Down	0.00111818	Smug1	30.654	16.8	3	3	3	1.291	1.349	1.266	0.819	0.649	0.706	extracellular	GO:0033554 cellular response to stress; GO:0051716 cellular response to stimulus; GO:0006284 base-excision repair; GO:0006725 cellular aromatic compound metabolic process; GO:0006950 response to stress; GO:0006259 DNA metabolic process; GO:1901360 organic cyclic compound metabolic process; GO:0006807 nitrogen compound metabolic process; GO:0044238 primary metabolic process; GO:0050896 response to…	GO:0043229 intracellular organelle; GO:0043232 intracellular non-membrane-bounded organelle; GO:0044446 intracellular organelle part; GO:0031981 nuclear lumen; GO:0044424 intracellular part; GO:0005730 nucleolus; GO:0005623 cell; GO:0044422 organelle part; GO:0043228 non-membrane-bounded organelle; GO:0031974 membrane-enclosed lumen; GO:0043231 intracellular membrane-bounded organelle; GO:0043226…	GO:0003677 DNA binding; GO:0004536 deoxyribonuclease activity; GO:0004844 uracil DNA N-glycosylase activity; GO:0004520 endodeoxyribonuclease activity; GO:0017065 single-strand selective uracil DNA N-glycosylase activity; GO:0016829 lyase activity; GO:0003697 single-stranded DNA binding; GO:0016787 hydrolase activity; GO:0016835 carbon-oxygen lyase activity; GO:0097506 deaminated base DNA N-glyco…	K10800	SMUG1; single-strand selective monofunctional uracil DNA glycosylase [EC:3.2.2.-]	mmu03410 Base excision repair - Mus musculus (mouse);	IPR005122;	Uracil-DNA glycosylase-like;
P19536	Cytochrome c oxidase subunit 5B, mitochondrial OS=Mus musculus OX=10090 GN=Cox5b PE=1 SV=1	0.557	Down	1.7453e-06	Cox5b	13.813	38.3	6	39	6	1.326	1.317	1.28	0.733	0.74	0.711	mitochondria	GO:0009116 nucleoside metabolic process; GO:0042278 purine nucleoside metabolic process; GO:0006123 mitochondrial electron transport, cytochrome c to oxygen; GO:0009167 purine ribonucleoside monophosphate metabolic process; GO:0006839 mitochondrial transport; GO:0009117 nucleotide metabolic process; GO:0044699 single-organism process; GO:0009058 biosynthetic process; GO:0009163 nucleoside biosynt…	GO:0016020 membrane; GO:0098800 inner mitochondrial membrane protein complex; GO:0031090 organelle membrane; GO:0098796 membrane protein complex; GO:0005737 cytoplasm; GO:0032991 macromolecular complex; GO:0098798 mitochondrial protein complex; GO:0044424 intracellular part; GO:0044455 mitochondrial membrane part; GO:0005623 cell; GO:0044422 organelle part; GO:0005740 mitochondrial envelope; GO:0…	GO:0015075 ion transmembrane transporter activity; GO:0043167 ion binding; GO:0022892 substrate-specific transporter activity; GO:0015077 monovalent inorganic cation transmembrane transporter activity; GO:0016676 oxidoreductase activity, acting on a heme group of donors, oxygen as acceptor; GO:0016675 oxidoreductase activity, acting on a heme group of donors; GO:0015078 hydrogen ion transmembrane…	K02265	COX5B; cytochrome c oxidase subunit 5b	mmu00190 Oxidative phosphorylation - Mus musculus (mouse); mmu01100 Metabolic pathways - Mus musculus (mouse); mmu04260 Cardiac muscle contraction - Mus musculus (mouse); mmu04714 Thermogenesis - Mus musculus (mouse); mmu04932 Non-alcoholic fatty liver disease (NAFLD) - Mus musculus (mouse); mmu05010 Alzheimer disease - Mus musculus (mouse); mmu05012 Parkinson disease - Mus musculus (mouse); mmu0…
Q9CZY3	Ubiquitin-conjugating enzyme E2 variant 1 OS=Mus musculus OX=10090 GN=Ube2v1 PE=1 SV=1	0.558	Down	0.000156815	Ube2v1	16.355	46.9	7	21	4	1.324	1.289	1.273	0.78	0.682	0.705	cytoplasm	GO:0023051 regulation of signaling; GO:1902533 positive regulation of intracellular signal transduction; GO:0044237 cellular metabolic process; GO:2001141 regulation of RNA biosynthetic process; GO:0008152 metabolic process; GO:0010646 regulation of cell communication; GO:0043122 regulation of I-kappaB kinase/NF-kappaB signaling; GO:0044093 positive regulation of molecular function; GO:0019538 pr…	GO:0044421 extracellular region part; GO:0031982 vesicle; GO:0005737 cytoplasm; GO:0032991 macromolecular complex; GO:0044424 intracellular part; GO:0005623 cell; GO:0044422 organelle part; GO:0031974 membrane-enclosed lumen; GO:0035370 UBC13-UEV1A complex; GO:0070062 extracellular exosome; GO:0005654 nucleoplasm; GO:1902494 catalytic complex; GO:0070013 intracellular organelle lumen; GO:0005622 …	GO:0061630 ubiquitin protein ligase activity; GO:0044390 ubiquitin-like protein conjugating enzyme binding; GO:0019787 ubiquitin-like protein transferase activity; GO:0031625 ubiquitin protein ligase binding; GO:0003824 catalytic activity; GO:0005488 binding; GO:0004842 ubiquitin-protein transferase activity; GO:0031624 ubiquitin conjugating enzyme binding; GO:0005515 protein binding; GO:0061659 …	K10704	UBE2V; ubiquitin-conjugating enzyme E2 variant		IPR016135; IPR000608;	Ubiquitin-conjugating enzyme/RWD-like; Ubiquitin-conjugating enzyme E2;
Q8VEA4	Mitochondrial intermembrane space import and assembly protein 40 OS=Mus musculus OX=10090 GN=Chchd4 PE=1 SV=1	0.558	Down	8.2783e-05	Chchd4	15.525	6.5	1	1	1	1.225	1.383	1.292	0.737	0.719	0.72	extracellular	GO:0043467 regulation of generation of precursor metabolites and energy; GO:0072594 establishment of protein localization to organelle; GO:0017038 protein import; GO:0006839 mitochondrial transport; GO:0044699 single-organism process; GO:0044237 cellular metabolic process; GO:0015031 protein transport; GO:0051234 establishment of localization; GO:0006605 protein targeting; GO:0006457 protein fold…	GO:0043229 intracellular organelle; GO:0044429 mitochondrial part; GO:0044446 intracellular organelle part; GO:0031967 organelle envelope; GO:0005737 cytoplasm; GO:0044424 intracellular part; GO:0005623 cell; GO:0044422 organelle part; GO:0005739 mitochondrion; GO:0031974 membrane-enclosed lumen; GO:0005740 mitochondrial envelope; GO:0043231 intracellular membrane-bounded organelle; GO:0043226 or…	GO:0015035 protein disulfide oxidoreductase activity; GO:0016667 oxidoreductase activity, acting on a sulfur group of donors; GO:0015036 disulfide oxidoreductase activity; GO:0005515 protein binding; GO:0003824 catalytic activity; GO:0005488 binding; GO:0016491 oxidoreductase activity;	K17782	MIA40, CHCHD4; mitochondrial intermembrane space import and assembly protein 40		IPR010625;	CHCH;
Q60864	Stress-induced-phosphoprotein 1 OS=Mus musculus OX=10090 GN=Stip1 PE=1 SV=1	0.559	Down	2.0663e-05	Stip1	62.581	56	34	72	34	1.323	1.302	1.273	0.758	0.702	0.718	cytoplasm		GO:0043229 intracellular organelle; GO:0005737 cytoplasm; GO:0032991 macromolecular complex; GO:0044424 intracellular part; GO:0005829 cytosol; GO:0005623 cell; GO:0043231 intracellular membrane-bounded organelle; GO:0043226 organelle; GO:0005634 nucleus; GO:0005622 intracellular; GO:0044464 cell part; GO:0043209 myelin sheath; GO:0043227 membrane-bounded organelle; GO:0043234 protein complex; GO…	GO:0097159 organic cyclic compound binding; GO:1901363 heterocyclic compound binding; GO:0003723 RNA binding; GO:0031072 heat shock protein binding; GO:0051087 chaperone binding; GO:0005488 binding; GO:0003676 nucleic acid binding; GO:0005515 protein binding; GO:0008022 protein C-terminus binding; GO:0030544 Hsp70 protein binding;	K09553	STIP1; stress-induced-phosphoprotein 1	mmu05020 Prion diseases - Mus musculus (mouse);	IPR006636; IPR011990; IPR013026;	Heat shock chaperonin-binding; Tetratricopeptide-like helical domain; Tetratricopeptide repeat-containing domain;
Q3UZA1	CapZ-interacting protein OS=Mus musculus OX=10090 GN=Rcsd1 PE=1 SV=1	0.56	Down	3.7667e-06	Rcsd1	44.114	9.5	3	3	3	1.296	1.338	1.265	0.714	0.741	0.727	nucleus	GO:0044707 single-multicellular organism process; GO:0033554 cellular response to stress; GO:0051716 cellular response to stimulus; GO:0003012 muscle system process; GO:0003008 system process; GO:0006970 response to osmotic stress; GO:0006950 response to stress; GO:0071214 cellular response to abiotic stimulus; GO:0009628 response to abiotic stimulus; GO:0050879 multicellular organismal movement;…		GO:0051015 actin filament binding; GO:0008092 cytoskeletal protein binding; GO:0005488 binding; GO:0044877 macromolecular complex binding; GO:0003779 actin binding; GO:0005515 protein binding; GO:0032403 protein complex binding;	K18615	RCSD1, CAPZIP; CapZ-interacting protein		IPR029341;	FAM21/CAPZIP domain;
P47199	Quinone oxidoreductase OS=Mus musculus OX=10090 GN=Cryz PE=1 SV=1	0.56	Down	3.741e-05	Cryz	35.268	28.4	7	9	7	1.29	1.315	1.305	0.755	0.745	0.69	cytoplasm	GO:0044085 cellular component biogenesis; GO:0071466 cellular response to xenobiotic stimulus; GO:0016043 cellular component organization; GO:0051716 cellular response to stimulus; GO:0071822 protein complex subunit organization; GO:0051260 protein homooligomerization; GO:0055114 oxidation-reduction process; GO:0044699 single-organism process; GO:0050896 response to stimulus; GO:0044237 cellular …	GO:0070062 extracellular exosome; GO:0043226 organelle; GO:0044421 extracellular region part; GO:0044464 cell part; GO:0005622 intracellular; GO:0005737 cytoplasm; GO:0031982 vesicle; GO:1903561 extracellular vesicle; GO:0044424 intracellular part; GO:0005829 cytosol; GO:0005623 cell; GO:0043227 membrane-bounded organelle; GO:0005576 extracellular region; GO:0043230 extracellular organelle; GO:00…	GO:0016651 oxidoreductase activity, acting on NAD(P)H; GO:0003723 RNA binding; GO:1901265 nucleoside phosphate binding; GO:0003730 mRNA 3'-UTR binding; GO:0070402 NADPH binding; GO:0043167 ion binding; GO:0000166 nucleotide binding; GO:0008270 zinc ion binding; GO:0048037 cofactor binding; GO:0016655 oxidoreductase activity, acting on NAD(P)H, quinone or similar compound as acceptor; GO:0016491 o…	K00344	qor, CRYZ; NADPH2:quinone reductase [EC:1.6.5.5]		IPR011032; IPR020843; IPR016040; IPR013154; IPR013149;	GroES-like; Polyketide synthase, enoylreductase domain; NAD(P)-binding domain; Alcohol dehydrogenase, N-terminal; Alcohol dehydrogenase, C-terminal;
Q9CYL5	Golgi-associated plant pathogenesis-related protein 1 OS=Mus musculus OX=10090 GN=Glipr2 PE=1 SV=3	0.561	Down	3.8815e-06	Glipr2	17.09	47.4	5	7	5	1.311	1.298	1.285	0.726	0.753	0.706	cytoplasm	GO:0050794 regulation of cellular process; GO:0030335 positive regulation of cell migration; GO:0032270 positive regulation of cellular protein metabolic process; GO:0010717 regulation of epithelial to mesenchymal transition; GO:0060255 regulation of macromolecule metabolic process; GO:0040017 positive regulation of locomotion; GO:0031399 regulation of protein modification process; GO:0023051 reg…	GO:0043229 intracellular organelle; GO:0016020 membrane; GO:0044421 extracellular region part; GO:0098588 bounding membrane of organelle; GO:0031090 organelle membrane; GO:0005737 cytoplasm; GO:0044446 intracellular organelle part; GO:0031982 vesicle; GO:0000139 Golgi membrane; GO:0012505 endomembrane system; GO:0044424 intracellular part; GO:0005623 cell; GO:0005576 extracellular region; GO:0044…	GO:0005515 protein binding; GO:0042802 identical protein binding; GO:0042803 protein homodimerization activity; GO:0005488 binding; GO:0046983 protein dimerization activity;				IPR034113; IPR014044;	Golgi-associated plant pathogenesis-related protein 1, SCP domain; CAP domain;
Q9QZM0	Ubiquilin-2 OS=Mus musculus OX=10090 GN=Ubqln2 PE=1 SV=2	0.562	Down	0.000158191	Ubqln2	67.35	19.1	8	13	6	1.339	1.232	1.336	0.774	0.728	0.695	nucleus	GO:0060627 regulation of vesicle-mediated transport; GO:0032270 positive regulation of cellular protein metabolic process; GO:0032436 positive regulation of proteasomal ubiquitin-dependent protein catabolic process; GO:0031331 positive regulation of cellular catabolic process; GO:0051129 negative regulation of cellular component organization; GO:0023051 regulation of signaling; GO:0044699 single-…	GO:0097708 intracellular vesicle; GO:0043229 intracellular organelle; GO:0016020 membrane; GO:0031410 cytoplasmic vesicle; GO:0071944 cell periphery; GO:0005737 cytoplasm; GO:0031982 vesicle; GO:0044424 intracellular part; GO:0005829 cytosol; GO:0005623 cell; GO:0005886 plasma membrane; GO:0005776 autophagosome; GO:0043226 organelle; GO:0043231 intracellular membrane-bounded organelle; GO:0005634…	GO:0005515 protein binding; GO:0005488 binding;	K04523	UBQLN, DSK2; ubiquilin	mmu04141 Protein processing in endoplasmic reticulum - Mus musculus (mouse);	IPR006636; IPR015940; IPR029071; IPR000626; IPR016024; IPR009060;	Heat shock chaperonin-binding; Ubiquitin-associated domain; Ubiquitin-related domain; Ubiquitin domain; Armadillo-type fold; UBA-like;
P03975	IgE-binding protein OS=Mus musculus OX=10090 GN=Iap PE=2 SV=1	0.562	Down	3.5315e-05	Iap	62.747	1.6	1	4	1	1.316	1.302	1.275	0.765	0.7	0.724	endoplasmic reticulum	GO:0015074 DNA integration; GO:0006725 cellular aromatic compound metabolic process; GO:0006259 DNA metabolic process; GO:1901360 organic cyclic compound metabolic process; GO:0006807 nitrogen compound metabolic process; GO:0044403 symbiosis, encompassing mutualism through parasitism; GO:0044764 multi-organism cellular process; GO:0044238 primary metabolic process; GO:0044237 cellular metabolic p…		GO:0097159 organic cyclic compound binding; GO:1901363 heterocyclic compound binding; GO:0019865 immunoglobulin binding; GO:0005488 binding; GO:0003676 nucleic acid binding; GO:0044877 macromolecular complex binding; GO:0005515 protein binding; GO:0032403 protein complex binding; GO:0019863 IgE binding;				IPR001584; IPR012337; IPR008916; IPR008919;	Integrase, catalytic core; Ribonuclease H-like domain; Retrovirus capsid, C-terminal; Retrovirus capsid, N-terminal domain;
P70195	Proteasome subunit beta type-7 OS=Mus musculus OX=10090 GN=Psmb7 PE=1 SV=1	0.562	Down	9.4177e-07	Psmb7	29.891	14.8	4	9	4	1.301	1.291	1.299	0.748	0.724	0.715	cytoplasm	GO:0050794 regulation of cellular process; GO:0051603 proteolysis involved in cellular protein catabolic process; GO:1903955 positive regulation of protein targeting to mitochondrion; GO:0044257 cellular protein catabolic process; GO:0090316 positive regulation of intracellular protein transport; GO:1903829 positive regulation of cellular protein localization; GO:1903533 regulation of protein tar…	GO:0044421 extracellular region part; GO:0005737 cytoplasm; GO:0031982 vesicle; GO:0032991 macromolecular complex; GO:0044424 intracellular part; GO:0005623 cell; GO:0044422 organelle part; GO:1905369 endopeptidase complex; GO:0031974 membrane-enclosed lumen; GO:0070062 extracellular exosome; GO:1902494 catalytic complex; GO:0005654 nucleoplasm; GO:0070013 intracellular organelle lumen; GO:000562…	GO:0004175 endopeptidase activity; GO:0004298 threonine-type endopeptidase activity; GO:0008233 peptidase activity; GO:0070003 threonine-type peptidase activity; GO:0003824 catalytic activity; GO:0070011 peptidase activity, acting on L-amino acid peptides; GO:0016787 hydrolase activity;	K02739	PSMB7; 20S proteasome subunit beta 2 [EC:3.4.25.1]	mmu03050 Proteasome - Mus musculus (mouse);	IPR024689; IPR029055;	Proteasome beta subunit, C-terminal; Nucleophile aminohydrolases, N-terminal;
P60521	Gamma-aminobutyric acid receptor-associated protein-like 2 OS=Mus musculus OX=10090 GN=Gabarapl2 PE=1 SV=1	0.562	Down	6.0028e-05	Gabarapl2	13.667	25.6	3	3	2	1.342	1.285	1.271	0.73	0.694	0.765	cytoplasm	GO:0050794 regulation of cellular process; GO:0042177 negative regulation of protein catabolic process; GO:1903051 negative regulation of proteolysis involved in cellular protein catabolic process; GO:0060255 regulation of macromolecule metabolic process; GO:0048193 Golgi vesicle transport; GO:0031324 negative regulation of cellular metabolic process; GO:0048519 negative regulation of biological …	GO:0016020 membrane; GO:0097708 intracellular vesicle; GO:0043229 intracellular organelle; GO:0098588 bounding membrane of organelle; GO:0031090 organelle membrane; GO:0031410 cytoplasmic vesicle; GO:0044446 intracellular organelle part; GO:0005737 cytoplasm; GO:0031982 vesicle; GO:0000139 Golgi membrane; GO:0012505 endomembrane system; GO:0044424 intracellular part; GO:0005623 cell; GO:0044422 o…	GO:0005515 protein binding; GO:0031625 ubiquitin protein ligase binding; GO:0044389 ubiquitin-like protein ligase binding; GO:0005488 binding; GO:0019899 enzyme binding;	K08341	GABARAP, ATG8, LC3; GABA(A) receptor-associated protein	mmu04068 FoxO signaling pathway - Mus musculus (mouse); mmu04136 Autophagy - other - Mus musculus (mouse); mmu04137 Mitophagy - animal - Mus musculus (mouse); mmu04140 Autophagy - animal - Mus musculus (mouse); mmu04371 Apelin signaling pathway - Mus musculus (mouse); mmu04621 NOD-like receptor signaling pathway - Mus musculus (mouse); mmu04727 GABAergic synapse - Mus musculus (mouse); mmu05167 K…	IPR029071;	Ubiquitin-related domain;
P17563	Methanethiol oxidase OS=Mus musculus OX=10090 GN=Selenbp1 PE=1 SV=2	0.563	Down	5.2541e-07	Selenbp1	52.513	71.6	26	89	26	1.323	1.289	1.295	0.746	0.727	0.727	cytoplasm	GO:0032502 developmental process; GO:0048869 cellular developmental process; GO:0044763 single-organism cellular process; GO:0044699 single-organism process; GO:0071702 organic substance transport; GO:0015031 protein transport; GO:0051234 establishment of localization; GO:0006810 transport; GO:0045184 establishment of protein localization; GO:0030154 cell differentiation; GO:0044767 single-organi…	GO:0016020 membrane; GO:0005615 extracellular space; GO:0044421 extracellular region part; GO:0005737 cytoplasm; GO:0031982 vesicle; GO:0044424 intracellular part; GO:0005623 cell; GO:0044422 organelle part; GO:0043228 non-membrane-bounded organelle; GO:0031974 membrane-enclosed lumen; GO:0070062 extracellular exosome; GO:0070013 intracellular organelle lumen; GO:0005622 intracellular; GO:0044464…	GO:0005515 protein binding; GO:0008430 selenium binding; GO:0005488 binding;	K17285	SELENBP1; selenium-binding protein 1		IPR015943;	WD40/YVTN repeat-like-containing domain;
O88312	Anterior gradient protein 2 homolog OS=Mus musculus OX=10090 GN=Agr2 PE=1 SV=1	0.563	Down	2.0606e-05	Agr2	19.92	65.7	11	64	11	1.318	1.263	1.295	0.758	0.704	0.722	extracellular	GO:0010941 regulation of cell death; GO:0065008 regulation of biological quality; GO:0030323 respiratory tube development; GO:0048869 cellular developmental process; GO:0023051 regulation of signaling; GO:1903894 regulation of IRE1-mediated unfolded protein response; GO:0044699 single-organism process; GO:1905897 regulation of response to endoplasmic reticulum stress; GO:0045742 positive regulati…	GO:0043226 organelle; GO:0043231 intracellular membrane-bounded organelle; GO:0043229 intracellular organelle; GO:0005615 extracellular space; GO:0044421 extracellular region part; GO:0005783 endoplasmic reticulum; GO:0044464 cell part; GO:0005622 intracellular; GO:0005737 cytoplasm; GO:0012505 endomembrane system; GO:0044424 intracellular part; GO:0043227 membrane-bounded organelle; GO:0005623 c…	GO:0097367 carbohydrate derivative binding; GO:0042802 identical protein binding; GO:0005154 epidermal growth factor receptor binding; GO:0005102 receptor binding; GO:0002162 dystroglycan binding; GO:0042803 protein homodimerization activity; GO:0005488 binding; GO:0046983 protein dimerization activity; GO:0070851 growth factor receptor binding; GO:0005515 protein binding; GO:0001948 glycoprotein…	K20356	AGR2; anterior gradient protein 2		IPR012336;	Thioredoxin-like fold;
Q9D1H8	39S ribosomal protein L53, mitochondrial OS=Mus musculus OX=10090 GN=Mrpl53 PE=1 SV=1	0.563	Down	2.0538e-05	Mrpl53	12.737	47.5	5	8	5	1.299	1.338	1.252	0.753	0.722	0.715	mitochondria		GO:0005759 mitochondrial matrix; GO:0005840 ribosome; GO:0043229 intracellular organelle; GO:0044429 mitochondrial part; GO:0043232 intracellular non-membrane-bounded organelle; GO:0044446 intracellular organelle part; GO:0005737 cytoplasm; GO:0032991 macromolecular complex; GO:0044424 intracellular part; GO:0005762 mitochondrial large ribosomal subunit; GO:0005761 mitochondrial ribosome; GO:0005…		K17434	MRPL53; large subunit ribosomal protein L53
Q64010	Adapter molecule crk OS=Mus musculus OX=10090 GN=Crk PE=1 SV=1	0.564	Down	4.4484e-05	Crk	33.814	50.7	13	24	13	1.347	1.3	1.232	0.716	0.717	0.753	cytoplasm,nucleus	GO:0044700 single organism signaling; GO:0030335 positive regulation of cell migration; GO:0007166 cell surface receptor signaling pathway; GO:0002698 negative regulation of immune effector process; GO:0031347 regulation of defense response; GO:0001878 response to yeast; GO:0009607 response to biotic stimulus; GO:0009605 response to external stimulus; GO:0032879 regulation of localization; GO:000…	GO:0043229 intracellular organelle; GO:0016020 membrane; GO:0044421 extracellular region part; GO:0043232 intracellular non-membrane-bounded organelle; GO:0071944 cell periphery; GO:0098857 membrane microdomain; GO:0031982 vesicle; GO:0005737 cytoplasm; GO:0044424 intracellular part; GO:0005623 cell; GO:0015629 actin cytoskeleton; GO:0005576 extracellular region; GO:0005886 plasma membrane; GO:00…	GO:0030674 protein binding, bridging; GO:1990782 protein tyrosine kinase binding; GO:0005102 receptor binding; GO:0019901 protein kinase binding; GO:0097110 scaffold protein binding; GO:0045309 protein phosphorylated amino acid binding; GO:0046875 ephrin receptor binding; GO:0005515 protein binding; GO:0019900 kinase binding; GO:0005159 insulin-like growth factor receptor binding; GO:0051219 phos…	K04438	CRK, CRKII; proto-oncogene C-crk	mmu04010 MAPK signaling pathway - Mus musculus (mouse); mmu04012 ErbB signaling pathway - Mus musculus (mouse); mmu04015 Rap1 signaling pathway - Mus musculus (mouse); mmu04062 Chemokine signaling pathway - Mus musculus (mouse); mmu04510 Focal adhesion - Mus musculus (mouse); mmu04666 Fc gamma R-mediated phagocytosis - Mus musculus (mouse); mmu04722 Neurotrophin signaling pathway - Mus musculus (…	IPR011511; IPR001452; IPR000980;	Variant SH3 domain; SH3 domain; SH2 domain;
Q9D9R3	Spermatogenesis-associated protein 9 OS=Mus musculus OX=10090 GN=Spata9 PE=2 SV=1	0.564	Down	2.4397e-05	Spata9	28.482	6	1	1	1	1.296	1.332	1.26	0.75	0.7	0.743	cytoplasm	GO:0000003 reproduction; GO:0032502 developmental process; GO:0044707 single-multicellular organism process; GO:0048232 male gamete generation; GO:0022414 reproductive process; GO:0007283 spermatogenesis; GO:0048869 cellular developmental process; GO:0019953 sexual reproduction; GO:0044763 single-organism cellular process; GO:0044699 single-organism process; GO:0032501 multicellular organismal pr…	GO:0031224 intrinsic component of membrane; GO:0016020 membrane; GO:0016021 integral component of membrane; GO:0044425 membrane part;
Q91Y97	Fructose-bisphosphate aldolase B OS=Mus musculus OX=10090 GN=Aldob PE=1 SV=3	0.565	Down	7.5609e-05	Aldob	39.507	48.4	16	41	15	1.291	1.328	1.242	0.767	0.701	0.713	cytoplasm	GO:0046365 monosaccharide catabolic process; GO:0044085 cellular component biogenesis; GO:0006757 ATP generation from ADP; GO:0009116 nucleoside metabolic process; GO:0042278 purine nucleoside metabolic process; GO:0006165 nucleoside diphosphate phosphorylation; GO:0046031 ADP metabolic process; GO:0019362 pyridine nucleotide metabolic process; GO:0006096 glycolytic process; GO:0009167 purine rib…	GO:0043229 intracellular organelle; GO:0044421 extracellular region part; GO:0044450 microtubule organizing center part; GO:0043232 intracellular non-membrane-bounded organelle; GO:0044430 cytoskeletal part; GO:0031982 vesicle; GO:0034451 centriolar satellite; GO:0044446 intracellular organelle part; GO:0005737 cytoplasm; GO:0044424 intracellular part; GO:0005623 cell; GO:0005576 extracellular re…	GO:0061609 fructose-1-phosphate aldolase activity; GO:0042802 identical protein binding; GO:0008092 cytoskeletal protein binding; GO:0004332 fructose-bisphosphate aldolase activity; GO:0003824 catalytic activity; GO:0051117 ATPase binding; GO:0016830 carbon-carbon lyase activity; GO:0005488 binding; GO:0070061 fructose binding; GO:0030246 carbohydrate binding; GO:0016829 lyase activity; GO:000551…	K01623	ALDO; fructose-bisphosphate aldolase, class I [EC:4.1.2.13]	mmu00010 Glycolysis / Gluconeogenesis - Mus musculus (mouse); mmu00030 Pentose phosphate pathway - Mus musculus (mouse); mmu00051 Fructose and mannose metabolism - Mus musculus (mouse); mmu01100 Metabolic pathways - Mus musculus (mouse); mmu01200 Carbon metabolism - Mus musculus (mouse); mmu01230 Biosynthesis of amino acids - Mus musculus (mouse);	IPR013785;	Aldolase-type TIM barrel;
Q9JHW2	Omega-amidase NIT2 OS=Mus musculus OX=10090 GN=Nit2 PE=1 SV=1	0.566	Down	0.0014426	Nit2	30.501	37.3	8	16	8	1.291	1.297	1.296	0.749	0.702	0.749	mitochondria	GO:0009064 glutamine family amino acid metabolic process; GO:0043648 dicarboxylic acid metabolic process; GO:0044281 small molecule metabolic process; GO:0009066 aspartate family amino acid metabolic process; GO:0044763 single-organism cellular process; GO:0006541 glutamine metabolic process; GO:0006107 oxaloacetate metabolic process; GO:0006807 nitrogen compound metabolic process; GO:0044699 sin…	GO:0043229 intracellular organelle; GO:0044421 extracellular region part; GO:0043232 intracellular non-membrane-bounded organelle; GO:0044430 cytoskeletal part; GO:0005737 cytoplasm; GO:0044446 intracellular organelle part; GO:0031982 vesicle; GO:0044424 intracellular part; GO:0005829 cytosol; GO:0005623 cell; GO:0005576 extracellular region; GO:0005739 mitochondrion; GO:0044422 organelle part; G…	GO:0050152 omega-amidase activity; GO:0016787 hydrolase activity; GO:0016811 hydrolase activity, acting on carbon-nitrogen (but not peptide) bonds, in linear amides; GO:0003824 catalytic activity; GO:0016810 hydrolase activity, acting on carbon-nitrogen (but not peptide) bonds;	K13566	NIT2; omega-amidase [EC:3.5.1.3]	mmu00250 Alanine, aspartate and glutamate metabolism - Mus musculus (mouse); mmu01100 Metabolic pathways - Mus musculus (mouse);	IPR003010;	Carbon-nitrogen hydrolase;
Q5DTU0	Actin filament-associated protein 1-like 2 OS=Mus musculus OX=10090 GN=Afap1l2 PE=1 SV=2	0.567	Down	4.3568e-05	Afap1l2	92.174	1.1	1	1	1	1.355	1.271	1.256	0.754	0.708	0.741	nucleus	GO:0032270 positive regulation of cellular protein metabolic process; GO:0023051 regulation of signaling; GO:0009891 positive regulation of biosynthetic process; GO:0045742 positive regulation of epidermal growth factor receptor signaling pathway; GO:2001141 regulation of RNA biosynthetic process; GO:0010646 regulation of cell communication; GO:0051240 positive regulation of multicellular organis…	GO:0016020 membrane; GO:0071944 cell periphery; GO:0044464 cell part; GO:0005622 intracellular; GO:0005737 cytoplasm; GO:0044424 intracellular part; GO:0005623 cell; GO:0005829 cytosol; GO:0005886 plasma membrane; GO:0044444 cytoplasmic part;	GO:0019209 kinase activator activity; GO:0030234 enzyme regulator activity; GO:0030295 protein kinase activator activity; GO:0035591 signaling adaptor activity; GO:0005488 binding; GO:0030296 protein tyrosine kinase activator activity; GO:0042169 SH2 domain binding; GO:0060090 binding, bridging; GO:0019904 protein domain specific binding; GO:0005515 protein binding; GO:0019887 protein kinase regu…				IPR011993; IPR001849;	PH domain-like; Pleckstrin homology domain;
Q91WQ9	Calmodulin-like protein 4 OS=Mus musculus OX=10090 GN=Calml4 PE=1 SV=2	0.567	Down	0.00024207	Calml4	17.67	48.4	9	12	9	1.327	1.291	1.333	0.755	0.686	0.8	cytoplasm			GO:0043169 cation binding; GO:0046872 metal ion binding; GO:0005509 calcium ion binding; GO:0005488 binding; GO:0043167 ion binding;	K02183	CALM; calmodulin	mmu04014 Ras signaling pathway - Mus musculus (mouse); mmu04015 Rap1 signaling pathway - Mus musculus (mouse); mmu04020 Calcium signaling pathway - Mus musculus (mouse); mmu04022 cGMP-PKG signaling pathway - Mus musculus (mouse); mmu04024 cAMP signaling pathway - Mus musculus (mouse); mmu04070 Phosphatidylinositol signaling system - Mus musculus (mouse); mmu04114 Oocyte meiosis - Mus musculus (mo…	IPR011992; IPR002048;	EF-hand domain pair; EF-hand domain;
Q8BFR4	N-acetylglucosamine-6-sulfatase OS=Mus musculus OX=10090 GN=Gns PE=1 SV=1	0.568	Down	0.000136135	Gns	61.174	13.6	7	10	7	1.304	1.273	1.267	0.779	0.683	0.723	extracellular	GO:0008152 metabolic process; GO:1901135 carbohydrate derivative metabolic process; GO:0006807 nitrogen compound metabolic process; GO:0043170 macromolecule metabolic process; GO:0006022 aminoglycan metabolic process; GO:0071704 organic substance metabolic process; GO:1901564 organonitrogen compound metabolic process; GO:0030203 glycosaminoglycan metabolic process;	GO:0043229 intracellular organelle; GO:0044421 extracellular region part; GO:0005737 cytoplasm; GO:0031982 vesicle; GO:0044424 intracellular part; GO:0005623 cell; GO:0005576 extracellular region; GO:0043226 organelle; GO:0070062 extracellular exosome; GO:0043231 intracellular membrane-bounded organelle; GO:0005622 intracellular; GO:0044464 cell part; GO:0005764 lysosome; GO:1903561 extracellular…	GO:0008484 sulfuric ester hydrolase activity; GO:0008449 N-acetylglucosamine-6-sulfatase activity; GO:0003824 catalytic activity; GO:0005488 binding; GO:0016788 hydrolase activity, acting on ester bonds; GO:0043167 ion binding; GO:0043169 cation binding; GO:0046872 metal ion binding; GO:0016787 hydrolase activity;	K01137	GNS; N-acetylglucosamine-6-sulfatase [EC:3.1.6.14]	mmu00531 Glycosaminoglycan degradation - Mus musculus (mouse); mmu01100 Metabolic pathways - Mus musculus (mouse); mmu04142 Lysosome - Mus musculus (mouse);	IPR017849; IPR017850; IPR000917;	Alkaline phosphatase-like, alpha/beta/alpha; Alkaline-phosphatase-like, core domain; Sulfatase, N-terminal;
P97807	Fumarate hydratase, mitochondrial OS=Mus musculus OX=10090 GN=Fh PE=1 SV=3	0.568	Down	2.6917e-06	Fh	54.356	32.7	14	37	14	1.314	1.311	1.253	0.741	0.738	0.722	mitochondria	GO:0043648 dicarboxylic acid metabolic process; GO:0044707 single-multicellular organism process; GO:0065008 regulation of biological quality; GO:0044699 single-organism process; GO:0044237 cellular metabolic process; GO:0048871 multicellular organismal homeostasis; GO:0060249 anatomical structure homeostasis; GO:0071704 organic substance metabolic process; GO:0042592 homeostatic process; GO:0008…	GO:0043229 intracellular organelle; GO:0044421 extracellular region part; GO:0005737 cytoplasm; GO:0031982 vesicle; GO:0032991 macromolecular complex; GO:0044424 intracellular part; GO:0005623 cell; GO:0005576 extracellular region; GO:0005739 mitochondrion; GO:0043231 intracellular membrane-bounded organelle; GO:0043226 organelle; GO:0070062 extracellular exosome; GO:0005622 intracellular; GO:004…	GO:0016829 lyase activity; GO:0016836 hydro-lyase activity; GO:0003824 catalytic activity; GO:0004333 fumarate hydratase activity; GO:0016835 carbon-oxygen lyase activity;	K01679	E4.2.1.2B, fumC; fumarate hydratase, class II [EC:4.2.1.2]	mmu00020 Citrate cycle (TCA cycle) - Mus musculus (mouse); mmu00620 Pyruvate metabolism - Mus musculus (mouse); mmu01100 Metabolic pathways - Mus musculus (mouse); mmu01200 Carbon metabolism - Mus musculus (mouse); mmu04934 Cushing syndrome - Mus musculus (mouse); mmu05200 Pathways in cancer - Mus musculus (mouse); mmu05211 Renal cell carcinoma - Mus musculus (mouse);	IPR024083; IPR008948; IPR022761; IPR018951;	Fumarase/histidase, N-terminal; L-Aspartase-like; Fumarate lyase, N-terminal; Fumarase C, C-terminal;
Q01339	Beta-2-glycoprotein 1 OS=Mus musculus OX=10090 GN=Apoh PE=1 SV=1	0.571	Down	3.7503e-06	Apoh	38.618	33.9	12	26	12	1.292	1.316	1.244	0.746	0.726	0.727	extracellular	GO:0051093 negative regulation of developmental process; GO:0065008 regulation of biological quality; GO:0007596 blood coagulation; GO:0010941 regulation of cell death; GO:0046486 glycerolipid metabolic process; GO:0010633 negative regulation of epithelial cell migration; GO:0051241 negative regulation of multicellular organismal process; GO:0044699 single-organism process; GO:0044255 cellular li…	GO:0005615 extracellular space; GO:0044421 extracellular region part; GO:0031982 vesicle; GO:0034358 plasma lipoprotein particle; GO:0034385 triglyceride-rich plasma lipoprotein particle; GO:0032991 macromolecular complex; GO:0034364 high-density lipoprotein particle; GO:0042627 chylomicron; GO:0005623 cell; GO:0034361 very-low-density lipoprotein particle; GO:0005576 extracellular region; GO:003…	GO:0043167 ion binding; GO:0005515 protein binding; GO:0098772 molecular function regulator; GO:0008201 heparin binding; GO:1901681 sulfur compound binding; GO:0097367 carbohydrate derivative binding; GO:0042802 identical protein binding; GO:0030234 enzyme regulator activity; GO:0005488 binding; GO:0005543 phospholipid binding; GO:0008289 lipid binding; GO:0060229 lipase activator activity; GO:00…	K17305	APOH, B2G1; beta-2-glycoprotein 1	mmu04979 Cholesterol metabolism - Mus musculus (mouse);	IPR000436; IPR015104;	Sushi/SCR/CCP domain; Beta-2-glycoprotein-1 fifth domain;
Q9DA08	SAGA-associated factor 29 OS=Mus musculus OX=10090 GN=Sgf29 PE=2 SV=1	0.572	Down	0.024941	Sgf29	33.298	17.7	2	2	2	1.455	1.172	1.248	0.543	0.912	0.761	cytoplasm	GO:0097659 nucleic acid-templated transcription; GO:0009058 biosynthetic process; GO:0044237 cellular metabolic process; GO:2001141 regulation of RNA biosynthetic process; GO:0008152 metabolic process; GO:0043543 protein acylation; GO:0019538 protein metabolic process; GO:0043170 macromolecule metabolic process; GO:0010468 regulation of gene expression; GO:0018130 heterocycle biosynthetic process…	GO:0043229 intracellular organelle; GO:0070461 SAGA-type complex; GO:0005671 Ada2/Gcn5/Ada3 transcription activator complex; GO:0044446 intracellular organelle part; GO:0031981 nuclear lumen; GO:0032991 macromolecular complex; GO:1902562 H4 histone acetyltransferase complex; GO:0044424 intracellular part; GO:1990234 transferase complex; GO:0005623 cell; GO:0044422 organelle part; GO:0000123 histo…	GO:0042393 histone binding; GO:0005515 protein binding; GO:0047485 protein N-terminus binding; GO:0035064 methylated histone binding; GO:0019899 enzyme binding; GO:0005488 binding;	K11364	SGF29; SAGA-associated factor 29		IPR010750;	SGF29 tudor-like domain;
Q9DCM0	Persulfide dioxygenase ETHE1, mitochondrial OS=Mus musculus OX=10090 GN=Ethe1 PE=1 SV=2	0.572	Down	2.0107e-05	Ethe1	27.738	57.5	12	33	12	1.318	1.291	1.255	0.766	0.721	0.725	mitochondria	GO:0006790 sulfur compound metabolic process; GO:0006518 peptide metabolic process; GO:0055114 oxidation-reduction process; GO:0006807 nitrogen compound metabolic process; GO:0044699 single-organism process; GO:0043603 cellular amide metabolic process; GO:0044237 cellular metabolic process; GO:0071704 organic substance metabolic process; GO:0008152 metabolic process; GO:0006575 cellular modified …	GO:0005759 mitochondrial matrix; GO:0043229 intracellular organelle; GO:0044429 mitochondrial part; GO:0005737 cytoplasm; GO:0044446 intracellular organelle part; GO:0031981 nuclear lumen; GO:0044424 intracellular part; GO:0005623 cell; GO:0005739 mitochondrion; GO:0044422 organelle part; GO:0031974 membrane-enclosed lumen; GO:0043226 organelle; GO:0043231 intracellular membrane-bounded organelle…	GO:0016702 oxidoreductase activity, acting on single donors with incorporation of molecular oxygen, incorporation of two atoms of oxygen; GO:0016701 oxidoreductase activity, acting on single donors with incorporation of molecular oxygen; GO:0005506 iron ion binding; GO:0046914 transition metal ion binding; GO:0003824 catalytic activity; GO:0051213 dioxygenase activity; GO:0005488 binding; GO:0043…	K17725	ETHE1; sulfur dioxygenase [EC:1.13.11.18]	mmu00920 Sulfur metabolism - Mus musculus (mouse); mmu01100 Metabolic pathways - Mus musculus (mouse);	IPR001279;	Metallo-beta-lactamase;
Q9Z2M6	Ubiquitin-like protein 3 OS=Mus musculus OX=10090 GN=Ubl3 PE=1 SV=1	0.572	Down	2.7993e-06	Ubl3	13.18	13.7	2	2	2	1.293	1.278	1.296	0.723	0.762	0.726	cytoplasm,nucleus		GO:0016020 membrane; GO:0070062 extracellular exosome; GO:0043226 organelle; GO:0044421 extracellular region part; GO:0071944 cell periphery; GO:0005622 intracellular; GO:0044464 cell part; GO:0031982 vesicle; GO:1903561 extracellular vesicle; GO:0005623 cell; GO:0043227 membrane-bounded organelle; GO:0005576 extracellular region; GO:0043230 extracellular organelle; GO:0005886 plasma membrane;	GO:0005515 protein binding; GO:0005488 binding;				IPR029071; IPR000626;	Ubiquitin-related domain; Ubiquitin domain;
P56394	Cytochrome c oxidase copper chaperone OS=Mus musculus OX=10090 GN=Cox17 PE=1 SV=2	0.572	Down	3.7051e-05	Cox17	6.784	84.1	6	9	6	1.249	1.349	1.262	0.718	0.74	0.75	mitochondria	GO:0044085 cellular component biogenesis; GO:0016043 cellular component organization; GO:0017004 cytochrome complex assembly; GO:0030001 metal ion transport; GO:0051234 establishment of localization; GO:0000041 transition metal ion transport; GO:0022607 cellular component assembly; GO:0097034 mitochondrial respiratory chain complex IV biogenesis; GO:0006812 cation transport; GO:0065003 macromolec…	GO:0043229 intracellular organelle; GO:0044429 mitochondrial part; GO:0044446 intracellular organelle part; GO:0031967 organelle envelope; GO:0005737 cytoplasm; GO:0044424 intracellular part; GO:0005623 cell; GO:0005739 mitochondrion; GO:0044422 organelle part; GO:0005740 mitochondrial envelope; GO:0043231 intracellular membrane-bounded organelle; GO:0043226 organelle; GO:0031974 membrane-enclose…	GO:0030234 enzyme regulator activity; GO:0046914 transition metal ion binding; GO:0005488 binding; GO:0043167 ion binding; GO:0043169 cation binding; GO:0046872 metal ion binding; GO:0016530 metallochaperone activity; GO:0005507 copper ion binding; GO:0098772 molecular function regulator; GO:0016531 copper chaperone activity; GO:0008047 enzyme activator activity;	K02260	COX17; cytochrome c oxidase assembly protein subunit 17	mmu00190 Oxidative phosphorylation - Mus musculus (mouse); mmu01100 Metabolic pathways - Mus musculus (mouse); mmu04714 Thermogenesis - Mus musculus (mouse);	IPR009069;	Cysteine alpha-hairpin motif superfamily;
Q64345	Interferon-induced protein with tetratricopeptide repeats 3 OS=Mus musculus OX=10090 GN=Ifit3 PE=1 SV=1	0.573	Down	0.00088109	Ifit3	47.222	27.8	10	14	10	1.276	1.284	1.214	0.807	0.659	0.697	cytoplasm	GO:0035456 response to interferon-beta; GO:0050794 regulation of cellular process; GO:0010941 regulation of cell death; GO:0043069 negative regulation of programmed cell death; GO:0042127 regulation of cell proliferation; GO:0002252 immune effector process; GO:0071310 cellular response to organic substance; GO:0043067 regulation of programmed cell death; GO:0098542 defense response to other organ…	GO:0043226 organelle; GO:0043231 intracellular membrane-bounded organelle; GO:0043229 intracellular organelle; GO:0044464 cell part; GO:0005622 intracellular; GO:0005737 cytoplasm; GO:0044424 intracellular part; GO:0043227 membrane-bounded organelle; GO:0005623 cell; GO:0005829 cytosol; GO:0005739 mitochondrion; GO:0044444 cytoplasmic part;	GO:0005515 protein binding; GO:0042802 identical protein binding; GO:0005488 binding;				IPR011990; IPR013026;	Tetratricopeptide-like helical domain; Tetratricopeptide repeat-containing domain;
Q64327	Male-enhanced antigen 1 OS=Mus musculus OX=10090 GN=Mea1 PE=1 SV=1	0.573	Down	0.000161936	Mea1	18.584	7.5	1	1	1	1.321	1.286	1.26	0.787	0.689	0.738	cytoplasm	GO:0000003 reproduction; GO:0032502 developmental process; GO:0044707 single-multicellular organism process; GO:0048232 male gamete generation; GO:0022414 reproductive process; GO:0007283 spermatogenesis; GO:0048869 cellular developmental process; GO:0019953 sexual reproduction; GO:0044763 single-organism cellular process; GO:0044699 single-organism process; GO:0032501 multicellular organismal pr…	GO:0044424 intracellular part; GO:0005623 cell; GO:0044464 cell part; GO:0005622 intracellular; GO:0005737 cytoplasm;
Q99L13	3-hydroxyisobutyrate dehydrogenase, mitochondrial OS=Mus musculus OX=10090 GN=Hibadh PE=1 SV=1	0.574	Down	2.0554e-05	Hibadh	35.44	19.1	5	9	5	1.34	1.29	1.246	0.748	0.724	0.752	mitochondria	GO:1901606 alpha-amino acid catabolic process; GO:0044699 single-organism process; GO:0044237 cellular metabolic process; GO:0006573 valine metabolic process; GO:0071704 organic substance metabolic process; GO:0008152 metabolic process; GO:0006520 cellular amino acid metabolic process; GO:0044248 cellular catabolic process; GO:0009081 branched-chain amino acid metabolic process; GO:0009987 cellul…	GO:0043226 organelle; GO:0043231 intracellular membrane-bounded organelle; GO:0043229 intracellular organelle; GO:0044464 cell part; GO:0005622 intracellular; GO:0005737 cytoplasm; GO:0044424 intracellular part; GO:0043227 membrane-bounded organelle; GO:0005623 cell; GO:0005739 mitochondrion; GO:0044444 cytoplasmic part;	GO:1901265 nucleoside phosphate binding; GO:0000166 nucleotide binding; GO:0048037 cofactor binding; GO:0016491 oxidoreductase activity; GO:0016614 oxidoreductase activity, acting on CH-OH group of donors; GO:1901363 heterocyclic compound binding; GO:0097159 organic cyclic compound binding; GO:0016616 oxidoreductase activity, acting on the CH-OH group of donors, NAD or NADP as acceptor; GO:000461…	K00020	mmsB, HIBADH; 3-hydroxyisobutyrate dehydrogenase [EC:1.1.1.31]	mmu00280 Valine, leucine and isoleucine degradation - Mus musculus (mouse); mmu01100 Metabolic pathways - Mus musculus (mouse);	IPR006115; IPR008927; IPR013328; IPR016040; IPR029154;	6-phosphogluconate dehydrogenase, NADP-binding; 6-phosphogluconate dehydrogenase C-terminal domain-like; 6-phosphogluconate dehydrogenase, domain 2; NAD(P)-binding domain; 3-hydroxyisobutyrate dehydrogenase, NAD-binding domain;
Q99J99	3-mercaptopyruvate sulfurtransferase OS=Mus musculus OX=10090 GN=Mpst PE=1 SV=4	0.574	Down	1.56707e-05	Mpst	33.097	41.1	10	16	10	1.29	1.265	1.305	0.754	0.749	0.711	mitochondria	GO:0006790 sulfur compound metabolic process; GO:0008152 metabolic process; GO:0009058 biosynthetic process; GO:0070814 hydrogen sulfide biosynthetic process; GO:0044237 cellular metabolic process; GO:0009987 cellular process; GO:0044272 sulfur compound biosynthetic process; GO:0044249 cellular biosynthetic process; GO:0070813 hydrogen sulfide metabolic process;	GO:0016020 membrane; GO:0044421 extracellular region part; GO:0031090 organelle membrane; GO:0030054 cell junction; GO:0005737 cytoplasm; GO:0031982 vesicle; GO:0044424 intracellular part; GO:0005623 cell; GO:0044422 organelle part; GO:0005740 mitochondrial envelope; GO:0070062 extracellular exosome; GO:0005622 intracellular; GO:0044464 cell part; GO:0019866 organelle inner membrane; GO:1903561 e…	GO:0016784 3-mercaptopyruvate sulfurtransferase activity; GO:0004792 thiosulfate sulfurtransferase activity; GO:0016782 transferase activity, transferring sulfur-containing groups; GO:0016783 sulfurtransferase activity; GO:0003824 catalytic activity; GO:0016740 transferase activity;	K01011	TST, MPST, sseA; thiosulfate/3-mercaptopyruvate sulfurtransferase [EC:2.8.1.1 2.8.1.2]	mmu00270 Cysteine and methionine metabolism - Mus musculus (mouse); mmu00920 Sulfur metabolism - Mus musculus (mouse); mmu01100 Metabolic pathways - Mus musculus (mouse); mmu04122 Sulfur relay system - Mus musculus (mouse);	IPR001763;	Rhodanese-like domain;
Q9QZJ6	Microfibrillar-associated protein 5 OS=Mus musculus OX=10090 GN=Mfap5 PE=1 SV=1	0.574	Down	3.6202e-06	Mfap5	18.538	9.1	2	3	2	1.284	1.305	1.272	0.752	0.75	0.714	extracellular	GO:0032502 developmental process; GO:0016043 cellular component organization; GO:0044707 single-multicellular organism process; GO:0048731 system development; GO:0044763 single-organism cellular process; GO:0044699 single-organism process; GO:0002520 immune system development; GO:0002376 immune system process; GO:0060216 definitive hemopoiesis; GO:0032501 multicellular organismal process; GO:0030…	GO:0031012 extracellular matrix; GO:0005615 extracellular space; GO:0044421 extracellular region part; GO:0005578 proteinaceous extracellular matrix; GO:0099512 supramolecular fiber; GO:0001527 microfibril; GO:0099080 supramolecular complex; GO:0044420 extracellular matrix component; GO:0005576 extracellular region; GO:0099081 supramolecular polymer;	GO:0030023 extracellular matrix constituent conferring elasticity; GO:0005201 extracellular matrix structural constituent; GO:0005515 protein binding; GO:0005198 structural molecule activity; GO:0005488 binding; GO:0097493 structural molecule activity conferring elasticity;
Q9JKF6	Nectin-1 OS=Mus musculus OX=10090 GN=Nectin1 PE=1 SV=3	0.575	Down	1.95051e-05	Nectin1	57.034	11.5	4	4	4	1.256	1.307	1.293	0.751	0.757	0.71	plasma membrane	GO:0044409 entry into host; GO:0065008 regulation of biological quality; GO:0002089 lens morphogenesis in camera-type eye; GO:0070166 enamel mineralization; GO:0048869 cellular developmental process; GO:0048666 neuron development; GO:0045216 cell-cell junction organization; GO:0032989 cellular component morphogenesis; GO:0022008 neurogenesis; GO:0044699 single-organism process; GO:0044764 multi-o…	GO:0016020 membrane; GO:0019898 extrinsic component of membrane; GO:0098796 membrane protein complex; GO:0071944 cell periphery; GO:0044291 cell-cell contact zone; GO:0030054 cell junction; GO:0032991 macromolecular complex; GO:0031224 intrinsic component of membrane; GO:0030426 growth cone; GO:0044424 intracellular part; GO:0005887 integral component of plasma membrane; GO:0005913 cell-cell adhe…	GO:0050839 cell adhesion molecule binding; GO:0060089 molecular transducer activity; GO:0042802 identical protein binding; GO:0004872 receptor activity; GO:0046982 protein heterodimerization activity; GO:0005102 receptor binding; GO:0042803 protein homodimerization activity; GO:0005488 binding; GO:0046983 protein dimerization activity; GO:0030246 carbohydrate binding; GO:0005515 protein binding; …	K06081	PVRL1, CD111; poliovirus receptor-related protein 1	mmu04514 Cell adhesion molecules (CAMs) - Mus musculus (mouse); mmu04520 Adherens junction - Mus musculus (mouse); mmu05168 Herpes simplex virus 1 infection - Mus musculus (mouse);	IPR003598; IPR007110; IPR013783; IPR013162; IPR013106; IPR003599;	Immunoglobulin subtype 2; Immunoglobulin-like domain; Immunoglobulin-like fold; CD80-like, immunoglobulin C2-set; Immunoglobulin V-set domain; Immunoglobulin subtype;
Q8VDQ1	Prostaglandin reductase 2 OS=Mus musculus OX=10090 GN=Ptgr2 PE=1 SV=2	0.575	Down	1.125e-06	Ptgr2	38.015	25.6	8	14	8	1.313	1.286	1.272	0.757	0.735	0.734	mitochondria	GO:0019371 cyclooxygenase pathway; GO:0033559 unsaturated fatty acid metabolic process; GO:0019369 arachidonic acid metabolic process; GO:0016053 organic acid biosynthetic process; GO:1901568 fatty acid derivative metabolic process; GO:0044699 single-organism process; GO:0009058 biosynthetic process; GO:0044255 cellular lipid metabolic process; GO:0044237 cellular metabolic process; GO:0001516 pr…	GO:0043229 intracellular organelle; GO:0044421 extracellular region part; GO:0005737 cytoplasm; GO:0031982 vesicle; GO:0044424 intracellular part; GO:0005829 cytosol; GO:0005623 cell; GO:0005576 extracellular region; GO:0005739 mitochondrion; GO:0043231 intracellular membrane-bounded organelle; GO:0043226 organelle; GO:0070062 extracellular exosome; GO:0005622 intracellular; GO:0044464 cell part;…	GO:0016627 oxidoreductase activity, acting on the CH-CH group of donors; GO:0016614 oxidoreductase activity, acting on CH-OH group of donors; GO:0016616 oxidoreductase activity, acting on the CH-OH group of donors, NAD or NADP as acceptor; GO:0016628 oxidoreductase activity, acting on the CH-CH group of donors, NAD or NADP as acceptor; GO:0036132 13-prostaglandin reductase activity; GO:0003824 ca…	K13949	PTGR2, ZADH1; prostaglandin reductase 2 [EC:1.3.1.48]		IPR011032; IPR016040; IPR013149;	GroES-like; NAD(P)-binding domain; Alcohol dehydrogenase, C-terminal;
P29699	Alpha-2-HS-glycoprotein OS=Mus musculus OX=10090 GN=Ahsg PE=1 SV=1	0.576	Down	6.2225e-07	Ahsg	37.325	17.1	4	12	4	1.295	1.304	1.265	0.751	0.732	0.741	extracellular	GO:0060627 regulation of vesicle-mediated transport; GO:0051093 negative regulation of developmental process; GO:0044699 single-organism process; GO:0051241 negative regulation of multicellular organismal process; GO:0030500 regulation of bone mineralization; GO:0031347 regulation of defense response; GO:0070167 regulation of biomineral tissue development; GO:0051130 positive regulation of cellul…	GO:0043229 intracellular organelle; GO:0005615 extracellular space; GO:0044421 extracellular region part; GO:0005737 cytoplasm; GO:0031982 vesicle; GO:0012505 endomembrane system; GO:0044424 intracellular part; GO:0005623 cell; GO:0005576 extracellular region; GO:0043226 organelle; GO:0070062 extracellular exosome; GO:0031012 extracellular matrix; GO:0043231 intracellular membrane-bounded organel…	GO:0030234 enzyme regulator activity; GO:0030414 peptidase inhibitor activity; GO:0061134 peptidase regulator activity; GO:0061135 endopeptidase regulator activity; GO:0004857 enzyme inhibitor activity; GO:0098772 molecular function regulator; GO:0004866 endopeptidase inhibitor activity; GO:0004869 cysteine-type endopeptidase inhibitor activity;				IPR000010; IPR025760;	Cystatin domain; Fetuin-A-type cystatin domain;
Q7TNE3	Sperm-associated antigen 7 OS=Mus musculus OX=10090 GN=Spag7 PE=1 SV=1	0.576	Down	3.8261e-06	Spag7	25.921	5.7	1	1	1	1.284	1.313	1.259	0.761	0.733	0.727	nucleus		GO:0043226 organelle; GO:0043231 intracellular membrane-bounded organelle; GO:0043229 intracellular organelle; GO:0005634 nucleus; GO:0044464 cell part; GO:0005622 intracellular; GO:0044424 intracellular part; GO:0043227 membrane-bounded organelle; GO:0005623 cell;	GO:0097159 organic cyclic compound binding; GO:1901363 heterocyclic compound binding; GO:0005488 binding; GO:0003676 nucleic acid binding;				IPR001374; IPR034068;	R3H domain; Sperm-associated antigen 7, R3H domain;
P34022	Ran-specific GTPase-activating protein OS=Mus musculus OX=10090 GN=Ranbp1 PE=1 SV=2	0.576	Down	5.9787e-05	Ranbp1	23.596	38.9	6	20	6	1.271	1.302	1.305	0.731	0.788	0.713	cytoplasm	GO:0050658 RNA transport; GO:0051169 nuclear transport; GO:0044237 cellular metabolic process; GO:0010564 regulation of cell cycle process; GO:0015031 protein transport; GO:0022610 biological adhesion; GO:0008152 metabolic process; GO:0051240 positive regulation of multicellular organismal process; GO:0015931 nucleobase-containing compound transport; GO:0044093 positive regulation of molecular fu…	GO:0030054 cell junction; GO:0099568 cytoplasmic region; GO:0005737 cytoplasm; GO:0032838 cell projection cytoplasm; GO:0044424 intracellular part; GO:0005913 cell-cell adherens junction; GO:0005911 cell-cell junction; GO:0005623 cell; GO:0044422 organelle part; GO:0043228 non-membrane-bounded organelle; GO:0005856 cytoskeleton; GO:0005815 microtubule organizing center; GO:0015630 microtubule cyt…	GO:0031267 small GTPase binding; GO:0005092 GDP-dissociation inhibitor activity; GO:0060589 nucleoside-triphosphatase regulator activity; GO:0030695 GTPase regulator activity; GO:0005515 protein binding; GO:0098632 protein binding involved in cell-cell adhesion; GO:0098772 molecular function regulator; GO:0050839 cell adhesion molecule binding; GO:0098641 cadherin binding involved in cell-cell ad…	K15306	RANBP1; Ran-binding protein 1	mmu05166 Human T-cell leukemia virus 1 infection - Mus musculus (mouse); mmu05203 Viral carcinogenesis - Mus musculus (mouse);	IPR000156; IPR011993;	Ran binding domain; PH domain-like;
Q8R2Y8	Peptidyl-tRNA hydrolase 2, mitochondrial OS=Mus musculus OX=10090 GN=Ptrh2 PE=1 SV=1	0.576	Down	1.0156e-06	Ptrh2	19.526	38.1	6	11	6	1.324	1.281	1.273	0.752	0.741	0.739	extracellular	GO:0050794 regulation of cellular process; GO:0010468 regulation of gene expression; GO:0010941 regulation of cell death; GO:0043069 negative regulation of programmed cell death; GO:0010629 negative regulation of gene expression; GO:0060255 regulation of macromolecule metabolic process; GO:0043067 regulation of programmed cell death; GO:2000209 regulation of anoikis; GO:0048522 positive regulatio…	GO:0043226 organelle; GO:0043231 intracellular membrane-bounded organelle; GO:0043229 intracellular organelle; GO:0016020 membrane; GO:0044464 cell part; GO:0005622 intracellular; GO:0005737 cytoplasm; GO:0044424 intracellular part; GO:0043227 membrane-bounded organelle; GO:0005829 cytosol; GO:0005623 cell; GO:0005739 mitochondrion; GO:0044444 cytoplasmic part;	GO:0016787 hydrolase activity; GO:0052689 carboxylic ester hydrolase activity; GO:0003824 catalytic activity; GO:0004045 aminoacyl-tRNA hydrolase activity; GO:0016788 hydrolase activity, acting on ester bonds;	K04794	PTH2; peptidyl-tRNA hydrolase, PTH2 family [EC:3.1.1.29]		IPR023476;	Peptidyl-tRNA hydrolase II domain;
P08249	Malate dehydrogenase, mitochondrial OS=Mus musculus OX=10090 GN=Mdh2 PE=1 SV=3	0.577	Down	3.3188e-06	Mdh2	35.611	62.1	20	93	20	1.296	1.279	1.25	0.756	0.731	0.72	mitochondria	GO:0043648 dicarboxylic acid metabolic process; GO:0019362 pyridine nucleotide metabolic process; GO:0006725 cellular aromatic compound metabolic process; GO:0046496 nicotinamide nucleotide metabolic process; GO:0006734 NADH metabolic process; GO:0009117 nucleotide metabolic process; GO:0044267 cellular protein metabolic process; GO:0044699 single-organism process; GO:0072524 pyridine-containing …	GO:0016020 membrane; GO:0044421 extracellular region part; GO:0031090 organelle membrane; GO:0031982 vesicle; GO:0005737 cytoplasm; GO:0044424 intracellular part; GO:0005623 cell; GO:0044422 organelle part; GO:0005740 mitochondrial envelope; GO:0070062 extracellular exosome; GO:0031974 membrane-enclosed lumen; GO:0070013 intracellular organelle lumen; GO:0043209 myelin sheath; GO:0044464 cell par…	GO:0016614 oxidoreductase activity, acting on CH-OH group of donors; GO:0097159 organic cyclic compound binding; GO:1901363 heterocyclic compound binding; GO:0016616 oxidoreductase activity, acting on the CH-OH group of donors, NAD or NADP as acceptor; GO:0003723 RNA binding; GO:0042802 identical protein binding; GO:0003824 catalytic activity; GO:0043621 protein self-association; GO:0042803 prote…	K00026	MDH2; malate dehydrogenase [EC:1.1.1.37]	mmu00020 Citrate cycle (TCA cycle) - Mus musculus (mouse); mmu00270 Cysteine and methionine metabolism - Mus musculus (mouse); mmu00620 Pyruvate metabolism - Mus musculus (mouse); mmu00630 Glyoxylate and dicarboxylate metabolism - Mus musculus (mouse); mmu01100 Metabolic pathways - Mus musculus (mouse); mmu01200 Carbon metabolism - Mus musculus (mouse);	IPR022383; IPR016040; IPR001236; IPR015955;	Lactate/malate dehydrogenase, C-terminal; NAD(P)-binding domain; Lactate/malate dehydrogenase, N-terminal; Lactate dehydrogenase/glycoside hydrolase, family 4, C-terminal;
Q8C790	Protein FAM221A OS=Mus musculus OX=10090 GN=Fam221a PE=1 SV=1	0.578	Down	5.5783e-05	Fam221a	33.346	13	3	3	3	1.322	1.296	1.237	0.717	0.736	0.774	extracellular
Q8BIQ5	Cleavage stimulation factor subunit 2 OS=Mus musculus OX=10090 GN=Cstf2 PE=1 SV=2	0.579	Down	0.000119256	Cstf2	61.341	21.7	9	14	5	1.313	1.277	1.26	0.787	0.698	0.745	cytoplasm,nucleus	GO:0031123 RNA 3'-end processing; GO:0006725 cellular aromatic compound metabolic process; GO:0031124 mRNA 3'-end processing; GO:0006378 mRNA polyadenylation; GO:0071310 cellular response to organic substance; GO:0098789 pre-mRNA cleavage required for polyadenylation; GO:0071363 cellular response to growth factor stimulus; GO:0050896 response to stimulus; GO:0044237 cellular metabolic process; GO…	GO:0043229 intracellular organelle; GO:0005847 mRNA cleavage and polyadenylation specificity factor complex; GO:0044446 intracellular organelle part; GO:0032991 macromolecular complex; GO:0031981 nuclear lumen; GO:0044424 intracellular part; GO:0016604 nuclear body; GO:0005623 cell; GO:0044422 organelle part; GO:0005849 mRNA cleavage factor complex; GO:0071920 cleavage body; GO:0043226 organelle;…	GO:0097159 organic cyclic compound binding; GO:1901363 heterocyclic compound binding; GO:0003729 mRNA binding; GO:0003723 RNA binding; GO:1901265 nucleoside phosphate binding; GO:0005488 binding; GO:0003676 nucleic acid binding; GO:0000166 nucleotide binding; GO:0036094 small molecule binding;	K14407	CSTF2, RNA15; cleavage stimulation factor subunit 2	mmu03015 mRNA surveillance pathway - Mus musculus (mouse);	IPR000504; IPR012677; IPR025742; IPR026896;	RNA recognition motif domain; Nucleotide-binding alpha-beta plait domain; Cleavage stimulation factor subunit 2, hinge domain; Transcription termination and cleavage factor, C-terminal domain;
P56392	Cytochrome c oxidase subunit 7A1, mitochondrial OS=Mus musculus OX=10090 GN=Cox7a1 PE=1 SV=1	0.579	Down	0.00063584	Cox7a1	8.9863	16.2	1	2	1	1.377	1.231	1.243	0.74	0.801	0.689	mitochondria	GO:0098655 cation transmembrane transport; GO:0034220 ion transmembrane transport; GO:0098660 inorganic ion transmembrane transport; GO:0044699 single-organism process; GO:0006818 hydrogen transport; GO:0015992 proton transport; GO:0051234 establishment of localization; GO:0006810 transport; GO:0055085 transmembrane transport; GO:1902578 single-organism localization; GO:0006812 cation transport; …	GO:0043229 intracellular organelle; GO:0016020 membrane; GO:0044429 mitochondrial part; GO:0031090 organelle membrane; GO:0031967 organelle envelope; GO:0044446 intracellular organelle part; GO:0005737 cytoplasm; GO:0031224 intrinsic component of membrane; GO:0044424 intracellular part; GO:0044455 mitochondrial membrane part; GO:0005623 cell; GO:0016021 integral component of membrane; GO:0044422 …	GO:0015075 ion transmembrane transporter activity; GO:0022892 substrate-specific transporter activity; GO:0015077 monovalent inorganic cation transmembrane transporter activity; GO:0016676 oxidoreductase activity, acting on a heme group of donors, oxygen as acceptor; GO:0016675 oxidoreductase activity, acting on a heme group of donors; GO:0015078 hydrogen ion transmembrane transporter activity; G…	K02270	COX7A; cytochrome c oxidase subunit 7a	mmu00190 Oxidative phosphorylation - Mus musculus (mouse); mmu01100 Metabolic pathways - Mus musculus (mouse); mmu04260 Cardiac muscle contraction - Mus musculus (mouse); mmu04714 Thermogenesis - Mus musculus (mouse); mmu04932 Non-alcoholic fatty liver disease (NAFLD) - Mus musculus (mouse); mmu05010 Alzheimer disease - Mus musculus (mouse); mmu05012 Parkinson disease - Mus musculus (mouse); mmu0…
Q9Z0E8	Solute carrier family 22 member 5 OS=Mus musculus OX=10090 GN=Slc22a5 PE=1 SV=1	0.58	Down	0.00021612	Slc22a5	62.779	2.2	1	1	1	1.304	1.358	1.186	0.762	0.727	0.741	plasma membrane	GO:0060456 positive regulation of digestive system process; GO:0065008 regulation of biological quality; GO:0022414 reproductive process; GO:0044699 single-organism process; GO:0044764 multi-organism cellular process; GO:0015838 amino-acid betaine transport; GO:0044237 cellular metabolic process; GO:0060730 regulation of intestinal epithelial structure maintenance; GO:0051234 establishment of loc…	GO:0016020 membrane; GO:0042995 cell projection; GO:0098862 cluster of actin-based cell projections; GO:0044421 extracellular region part; GO:0031226 intrinsic component of plasma membrane; GO:0005903 brush border; GO:0016324 apical plasma membrane; GO:0031526 brush border membrane; GO:0071944 cell periphery; GO:0031982 vesicle; GO:0031224 intrinsic component of membrane; GO:0005887 integral comp…	GO:0008519 ammonium transmembrane transporter activity; GO:1901265 nucleoside phosphate binding; GO:0022892 substrate-specific transporter activity; GO:0005515 protein binding; GO:0015297 antiporter activity; GO:0022891 substrate-specific transmembrane transporter activity; GO:0099516 ion antiporter activity; GO:1901363 heterocyclic compound binding; GO:0097159 organic cyclic compound binding; GO…	K08202	SLC22A4_5, OCTN; MFS transporter, OCT family, solute carrier family 22 (organic cation transporter), member 4/5	mmu05231 Choline metabolism in cancer - Mus musculus (mouse);	IPR020846;	Major facilitator superfamily domain;
Q62241	U1 small nuclear ribonucleoprotein C OS=Mus musculus OX=10090 GN=Snrpc PE=1 SV=1	0.58	Down	0.00048215	Snrpc	17.364	24.5	3	5	3	1.332	1.313	1.203	0.766	0.781	0.683	nucleus	GO:0044085 cellular component biogenesis; GO:0016043 cellular component organization; GO:0006376 mRNA splice site selection; GO:0022613 ribonucleoprotein complex biogenesis; GO:0022618 ribonucleoprotein complex assembly; GO:0006725 cellular aromatic compound metabolic process; GO:0045292 mRNA cis splicing, via spliceosome; GO:0044237 cellular metabolic process; GO:0071704 organic substance metabo…	GO:0005685 U1 snRNP; GO:0043229 intracellular organelle; GO:0044446 intracellular organelle part; GO:0005684 U2-type spliceosomal complex; GO:0031981 nuclear lumen; GO:0032991 macromolecular complex; GO:0044424 intracellular part; GO:0005681 spliceosomal complex; GO:0016604 nuclear body; GO:0005623 cell; GO:0015030 Cajal body; GO:0044422 organelle part; GO:0097525 spliceosomal snRNP complex; GO:0…	GO:0070990 snRNP binding; GO:0003723 RNA binding; GO:0044877 macromolecular complex binding; GO:0046983 protein dimerization activity; GO:0043167 ion binding; GO:0005515 protein binding; GO:0008270 zinc ion binding; GO:0003727 single-stranded RNA binding; GO:1901363 heterocyclic compound binding; GO:0097159 organic cyclic compound binding; GO:0042802 identical protein binding; GO:0046914 transiti…	K11095	SNRPC; U1 small nuclear ribonucleoprotein C	mmu03040 Spliceosome - Mus musculus (mouse);	IPR013085; IPR003604; IPR000690;	Zinc finger, U1-C type; Zinc finger, U1-type; Zinc finger, C2H2-type matrin;
P21550	Beta-enolase OS=Mus musculus OX=10090 GN=Eno3 PE=1 SV=3	0.581	Down	2.5495e-06	Eno3	47.024	31.3	12	29	9	1.278	1.3	1.253	0.725	0.757	0.745	cytoplasm	GO:0006757 ATP generation from ADP; GO:0009116 nucleoside metabolic process; GO:0042278 purine nucleoside metabolic process; GO:0006165 nucleoside diphosphate phosphorylation; GO:0046031 ADP metabolic process; GO:0019362 pyridine nucleotide metabolic process; GO:0006096 glycolytic process; GO:0009167 purine ribonucleoside monophosphate metabolic process; GO:0009117 nucleotide metabolic process; G…	GO:0016020 membrane; GO:0005615 extracellular space; GO:0044421 extracellular region part; GO:0071944 cell periphery; GO:0031982 vesicle; GO:0005737 cytoplasm; GO:0032991 macromolecular complex; GO:0044424 intracellular part; GO:0005829 cytosol; GO:0005623 cell; GO:0005576 extracellular region; GO:0005886 plasma membrane; GO:0043226 organelle; GO:0070062 extracellular exosome; GO:1902494 catalyti…	GO:0000287 magnesium ion binding; GO:0004634 phosphopyruvate hydratase activity; GO:0046982 protein heterodimerization activity; GO:0046983 protein dimerization activity; GO:0043167 ion binding; GO:0016829 lyase activity; GO:0005515 protein binding; GO:0016836 hydro-lyase activity; GO:0016835 carbon-oxygen lyase activity; GO:0042802 identical protein binding; GO:0003824 catalytic activity; GO:000…	K01689	ENO, eno; enolase [EC:4.2.1.11]	mmu00010 Glycolysis / Gluconeogenesis - Mus musculus (mouse); mmu01100 Metabolic pathways - Mus musculus (mouse); mmu01200 Carbon metabolism - Mus musculus (mouse); mmu01230 Biosynthesis of amino acids - Mus musculus (mouse); mmu03018 RNA degradation - Mus musculus (mouse); mmu04066 HIF-1 signaling pathway - Mus musculus (mouse);	IPR029065; IPR020810; IPR029017; IPR020811;	Enolase C-terminal domain-like; Enolase, C-terminal TIM barrel domain; Enolase N-terminal domain-like; Enolase, N-terminal;
Q9QUH0	Glutaredoxin-1 OS=Mus musculus OX=10090 GN=Glrx PE=1 SV=3	0.581	Down	3.784e-06	Glrx	11.871	43.9	5	13	5	1.293	1.277	1.242	0.758	0.724	0.732	cytoplasm	GO:0050794 regulation of cellular process; GO:0065008 regulation of biological quality; GO:0002028 regulation of sodium ion transport; GO:0034764 positive regulation of transmembrane transport; GO:0032411 positive regulation of transporter activity; GO:0045454 cell redox homeostasis; GO:0044699 single-organism process; GO:0042592 homeostatic process; GO:0008152 metabolic process; GO:0032879 regul…	GO:0043229 intracellular organelle; GO:0044421 extracellular region part; GO:0005737 cytoplasm; GO:0031982 vesicle; GO:0044424 intracellular part; GO:0005623 cell; GO:0005576 extracellular region; GO:0005739 mitochondrion; GO:0043226 organelle; GO:0070062 extracellular exosome; GO:0043231 intracellular membrane-bounded organelle; GO:0005634 nucleus; GO:0005622 intracellular; GO:0044464 cell part;…	GO:0009055 electron carrier activity; GO:0015035 protein disulfide oxidoreductase activity; GO:0015036 disulfide oxidoreductase activity; GO:0047485 protein N-terminus binding; GO:0003824 catalytic activity; GO:0005488 binding; GO:0016667 oxidoreductase activity, acting on a sulfur group of donors; GO:0015038 glutathione disulfide oxidoreductase activity; GO:0016671 oxidoreductase activity, actin…	K03676	grxC, GLRX, GLRX2; glutaredoxin 3		IPR002109; IPR014025; IPR011899; IPR012336;	Glutaredoxin; Glutaredoxin subgroup; Glutaredoxin, eukaryotic/virial; Thioredoxin-like fold;
Q99L04	Dehydrogenase/reductase SDR family member 1 OS=Mus musculus OX=10090 GN=Dhrs1 PE=1 SV=1	0.582	Down	2.3391e-05	Dhrs1	34.005	24.3	7	14	7	1.327	1.274	1.222	0.739	0.752	0.733	extracellular	GO:0044699 single-organism process; GO:0008152 metabolic process; GO:0055114 oxidation-reduction process; GO:0044710 single-organism metabolic process;	GO:0016020 membrane; GO:0043229 intracellular organelle; GO:0005783 endoplasmic reticulum; GO:0044429 mitochondrial part; GO:0031090 organelle membrane; GO:0031967 organelle envelope; GO:0044446 intracellular organelle part; GO:0005737 cytoplasm; GO:0012505 endomembrane system; GO:0044424 intracellular part; GO:0005623 cell; GO:0044422 organelle part; GO:0005739 mitochondrion; GO:0005740 mitochon…	GO:0003824 catalytic activity; GO:0016491 oxidoreductase activity;	K11163	DHRS1; dehydrogenase/reductase SDR family member 1 [EC:1.1.-.-]		IPR016040;	NAD(P)-binding domain;
P10711	Transcription elongation factor A protein 1 OS=Mus musculus OX=10090 GN=Tcea1 PE=1 SV=2	0.582	Down	4.3049e-06	Tcea1	33.88	42.2	13	20	13	1.317	1.293	1.241	0.756	0.746	0.739	nucleus	GO:0065008 regulation of biological quality; GO:0002262 myeloid cell homeostasis; GO:0097659 nucleic acid-templated transcription; GO:0048869 cellular developmental process; GO:0009891 positive regulation of biosynthetic process; GO:0044699 single-organism process; GO:0009058 biosynthetic process; GO:0044237 cellular metabolic process; GO:0034101 erythrocyte homeostasis; GO:2001141 regulation of …	GO:0061695 transferase complex, transferring phosphorus-containing groups; GO:0032991 macromolecular complex; GO:0044424 intracellular part; GO:0005623 cell; GO:0044422 organelle part; GO:0043228 non-membrane-bounded organelle; GO:0031974 membrane-enclosed lumen; GO:1902494 catalytic complex; GO:0005654 nucleoplasm; GO:0070013 intracellular organelle lumen; GO:0044464 cell part; GO:0005622 intrac…	GO:0097159 organic cyclic compound binding; GO:1901363 heterocyclic compound binding; GO:0003677 DNA binding; GO:0046914 transition metal ion binding; GO:0005488 binding; GO:0043167 ion binding; GO:0003676 nucleic acid binding; GO:0043169 cation binding; GO:0046872 metal ion binding; GO:0005515 protein binding; GO:0008270 zinc ion binding;	K03145	TFIIS; transcription elongation factor S-II		IPR001222; IPR003617; IPR017923; IPR003618;	Zinc finger, TFIIS-type; Transcription elongation factor, TFIIS/CRSP70, N-terminal, sub-type; Transcription factor IIS, N-terminal; Transcription elongation factor S-II, central domain;
Q8BWT1	3-ketoacyl-CoA thiolase, mitochondrial OS=Mus musculus OX=10090 GN=Acaa2 PE=1 SV=3	0.583	Down	2.4823e-05	Acaa2	41.829	71.5	20	56	20	1.293	1.308	1.243	0.777	0.726	0.739	mitochondria	GO:0065008 regulation of biological quality; GO:0010941 regulation of cell death; GO:0009968 negative regulation of signal transduction; GO:0051129 negative regulation of cellular component organization; GO:0006839 mitochondrial transport; GO:0023051 regulation of signaling; GO:0044699 single-organism process; GO:0044255 cellular lipid metabolic process; GO:0010821 regulation of mitochondrion org…	GO:0016020 membrane; GO:0043229 intracellular organelle; GO:0044421 extracellular region part; GO:0044429 mitochondrial part; GO:0031090 organelle membrane; GO:0031967 organelle envelope; GO:0044446 intracellular organelle part; GO:0031982 vesicle; GO:0005737 cytoplasm; GO:0044424 intracellular part; GO:0005623 cell; GO:0005576 extracellular region; GO:0044422 organelle part; GO:0005739 mitochond…	GO:0097159 organic cyclic compound binding; GO:1901363 heterocyclic compound binding; GO:0003723 RNA binding; GO:0016746 transferase activity, transferring acyl groups; GO:0003824 catalytic activity; GO:0005488 binding; GO:0003676 nucleic acid binding; GO:0003988 acetyl-CoA C-acyltransferase activity; GO:0016408 C-acyltransferase activity; GO:0016747 transferase activity, transferring acyl groups…	K07508	ACAA2; acetyl-CoA acyltransferase 2 [EC:2.3.1.16]	mmu00062 Fatty acid elongation - Mus musculus (mouse); mmu00071 Fatty acid degradation - Mus musculus (mouse); mmu00280 Valine, leucine and isoleucine degradation - Mus musculus (mouse); mmu01100 Metabolic pathways - Mus musculus (mouse); mmu01212 Fatty acid metabolism - Mus musculus (mouse);	IPR016039; IPR020616; IPR020617;	Thiolase-like; Thiolase, N-terminal; Thiolase, C-terminal;
Q9CYA0	Cysteine-rich with EGF-like domain protein 2 OS=Mus musculus OX=10090 GN=Creld2 PE=1 SV=1	0.583	Down	2.06e-06	Creld2	38.219	41.1	13	18	13	1.269	1.275	1.295	0.754	0.725	0.759	extracellular		GO:0043229 intracellular organelle; GO:0005615 extracellular space; GO:0044421 extracellular region part; GO:0005783 endoplasmic reticulum; GO:0005737 cytoplasm; GO:0012505 endomembrane system; GO:0044424 intracellular part; GO:0005623 cell; GO:0005576 extracellular region; GO:0043231 intracellular membrane-bounded organelle; GO:0043226 organelle; GO:0005622 intracellular; GO:0044464 cell part; G…	GO:0043169 cation binding; GO:0046872 metal ion binding; GO:0005515 protein binding; GO:0005509 calcium ion binding; GO:0005488 binding; GO:0043167 ion binding;				IPR021852; IPR002049; IPR001881; IPR000742; IPR009030;	Domain of unknown function DUF3456; Laminin EGF domain; EGF-like calcium-binding domain; EGF-like domain; Growth factor receptor cysteine-rich domain;
Q9CQF0	39S ribosomal protein L11, mitochondrial OS=Mus musculus OX=10090 GN=Mrpl11 PE=1 SV=1	0.583	Down	3.4079e-06	Mrpl11	20.68	47.9	10	14	10	1.273	1.296	1.272	0.771	0.73	0.739	cytoplasm	GO:0044085 cellular component biogenesis; GO:0016043 cellular component organization; GO:0022613 ribonucleoprotein complex biogenesis; GO:0006518 peptide metabolic process; GO:0022618 ribonucleoprotein complex assembly; GO:0044267 cellular protein metabolic process; GO:0009058 biosynthetic process; GO:1901566 organonitrogen compound biosynthetic process; GO:0044237 cellular metabolic process; GO:…	GO:0005759 mitochondrial matrix; GO:0005840 ribosome; GO:0043229 intracellular organelle; GO:0044429 mitochondrial part; GO:0043232 intracellular non-membrane-bounded organelle; GO:0044446 intracellular organelle part; GO:0005737 cytoplasm; GO:0032991 macromolecular complex; GO:0044424 intracellular part; GO:0005762 mitochondrial large ribosomal subunit; GO:0005761 mitochondrial ribosome; GO:0005…	GO:0097159 organic cyclic compound binding; GO:1901363 heterocyclic compound binding; GO:0003723 RNA binding; GO:0005488 binding; GO:0003676 nucleic acid binding; GO:0005198 structural molecule activity; GO:0003735 structural constituent of ribosome; GO:0019843 rRNA binding;	K02867	RP-L11, MRPL11, rplK; large subunit ribosomal protein L11	mmu03010 Ribosome - Mus musculus (mouse);	IPR020783; IPR020784;	Ribosomal protein L11, C-terminal; Ribosomal protein L11, N-terminal;
Q3U5Q7	UMP-CMP kinase 2, mitochondrial OS=Mus musculus OX=10090 GN=Cmpk2 PE=1 SV=2	0.584	Down	2.3862e-05	Cmpk2	50.036	36.5	14	21	14	1.294	1.285	1.211	0.745	0.75	0.718	mitochondria	GO:0006165 nucleoside diphosphate phosphorylation; GO:0046077 dUDP metabolic process; GO:0009147 pyrimidine nucleoside triphosphate metabolic process; GO:0009117 nucleotide metabolic process; GO:0044699 single-organism process; GO:0009058 biosynthetic process; GO:0046939 nucleotide phosphorylation; GO:0009262 deoxyribonucleotide metabolic process; GO:0044237 cellular metabolic process; GO:0006796…	GO:0043226 organelle; GO:0043231 intracellular membrane-bounded organelle; GO:0043229 intracellular organelle; GO:0044464 cell part; GO:0005622 intracellular; GO:0005737 cytoplasm; GO:0044424 intracellular part; GO:0043227 membrane-bounded organelle; GO:0005623 cell; GO:0005739 mitochondrion; GO:0044444 cytoplasmic part;	GO:1901265 nucleoside phosphate binding; GO:0019205 nucleobase-containing compound kinase activity; GO:0009041 uridylate kinase activity; GO:0019201 nucleotide kinase activity; GO:0016776 phosphotransferase activity, phosphate group as acceptor; GO:0004798 thymidylate kinase activity; GO:0097159 organic cyclic compound binding; GO:1901363 heterocyclic compound binding; GO:0016301 kinase activity;…	K13809	CMPK2; UMP-CMP kinase 2, mitochondrial [EC:2.7.4.14]	mmu00240 Pyrimidine metabolism - Mus musculus (mouse); mmu01100 Metabolic pathways - Mus musculus (mouse);	IPR027417;	P-loop containing nucleoside triphosphate hydrolase;
Q00623	Apolipoprotein A-I OS=Mus musculus OX=10090 GN=Apoa1 PE=1 SV=2	0.584	Down	2.0594e-05	Apoa1	30.615	50.4	15	35	15	1.285	1.301	1.242	0.766	0.719	0.752	extracellular	GO:0044085 cellular component biogenesis; GO:0044700 single organism signaling; GO:0090130 tissue migration; GO:0048732 gland development; GO:0032371 regulation of sterol transport; GO:0006066 alcohol metabolic process; GO:0009891 positive regulation of biosynthetic process; GO:0002698 negative regulation of immune effector process; GO:0070328 triglyceride homeostasis; GO:0044255 cellular lipid m…	GO:0044421 extracellular region part; GO:0005615 extracellular space; GO:0031410 cytoplasmic vesicle; GO:0005737 cytoplasm; GO:0031982 vesicle; GO:0034358 plasma lipoprotein particle; GO:0034385 triglyceride-rich plasma lipoprotein particle; GO:0032991 macromolecular complex; GO:0044424 intracellular part; GO:0005623 cell; GO:0034361 very-low-density lipoprotein particle; GO:0034365 discoidal hig…	GO:0032934 sterol binding; GO:0070405 ammonium ion binding; GO:0005102 receptor binding; GO:0034191 apolipoprotein A-I receptor binding; GO:0005319 lipid transporter activity; GO:0022892 substrate-specific transporter activity; GO:0005515 protein binding; GO:0004857 enzyme inhibitor activity; GO:0098772 molecular function regulator; GO:0005496 steroid binding; GO:0097159 organic cyclic compound b…	K08757	APOA1; apolipoprotein A-I	mmu03320 PPAR signaling pathway - Mus musculus (mouse); mmu04975 Fat digestion and absorption - Mus musculus (mouse); mmu04977 Vitamin digestion and absorption - Mus musculus (mouse); mmu04979 Cholesterol metabolism - Mus musculus (mouse); mmu05143 African trypanosomiasis - Mus musculus (mouse);
Q9DC70	NADH dehydrogenase [ubiquinone] iron-sulfur protein 7, mitochondrial OS=Mus musculus OX=10090 GN=Ndufs7 PE=1 SV=1	0.584	Down	3.7097e-05	Ndufs7	24.683	15.6	5	10	5	1.328	1.274	1.236	0.736	0.735	0.772	mitochondria	GO:0044085 cellular component biogenesis; GO:0016043 cellular component organization; GO:0034622 cellular macromolecular complex assembly; GO:0071822 protein complex subunit organization; GO:0010257 NADH dehydrogenase complex assembly; GO:0055114 oxidation-reduction process; GO:0044699 single-organism process; GO:0043933 macromolecular complex subunit organization; GO:0032981 mitochondrial respir…	GO:0016020 membrane; GO:0098800 inner mitochondrial membrane protein complex; GO:0031090 organelle membrane; GO:0071944 cell periphery; GO:0098796 membrane protein complex; GO:0005737 cytoplasm; GO:0043025 neuronal cell body; GO:0045271 respiratory chain complex I; GO:0032991 macromolecular complex; GO:0044424 intracellular part; GO:0098798 mitochondrial protein complex; GO:0005747 mitochondrial …	GO:0016651 oxidoreductase activity, acting on NAD(P)H; GO:0043167 ion binding; GO:0050136 NADH dehydrogenase (quinone) activity; GO:0005515 protein binding; GO:0051539 4 iron, 4 sulfur cluster binding; GO:0048037 cofactor binding; GO:0016655 oxidoreductase activity, acting on NAD(P)H, quinone or similar compound as acceptor; GO:0008137 NADH dehydrogenase (ubiquinone) activity; GO:0016491 oxidored…	K03940	NDUFS7; NADH dehydrogenase (ubiquinone) Fe-S protein 7 [EC:1.6.5.3 1.6.99.3]	mmu00190 Oxidative phosphorylation - Mus musculus (mouse); mmu01100 Metabolic pathways - Mus musculus (mouse); mmu04714 Thermogenesis - Mus musculus (mouse); mmu04723 Retrograde endocannabinoid signaling - Mus musculus (mouse); mmu04932 Non-alcoholic fatty liver disease (NAFLD) - Mus musculus (mouse); mmu05010 Alzheimer disease - Mus musculus (mouse); mmu05012 Parkinson disease - Mus musculus (mo…	IPR006137;	NADH:ubiquinone oxidoreductase-like, 20kDa subunit;
Q91WK5	Glycine cleavage system H protein, mitochondrial OS=Mus musculus OX=10090 GN=Gcsh PE=1 SV=2	0.584	Down	7.5131e-05	Gcsh	18.637	17.6	2	4	2	1.277	1.317	1.243	0.726	0.728	0.788	mitochondria	GO:1901606 alpha-amino acid catabolic process; GO:0044712 single-organism catabolic process; GO:0044281 small molecule metabolic process; GO:0044763 single-organism cellular process; GO:0019464 glycine decarboxylation via glycine cleavage system; GO:0006807 nitrogen compound metabolic process; GO:0044699 single-organism process; GO:0044282 small molecule catabolic process; GO:0044238 primary meta…	GO:0043226 organelle; GO:0043231 intracellular membrane-bounded organelle; GO:0043229 intracellular organelle; GO:0005960 glycine cleavage complex; GO:1902494 catalytic complex; GO:0044464 cell part; GO:0005622 intracellular; GO:1990204 oxidoreductase complex; GO:0005737 cytoplasm; GO:0032991 macromolecular complex; GO:0044424 intracellular part; GO:0043227 membrane-bounded organelle; GO:0005623 …		K02437	gcvH, GCSH; glycine cleavage system H protein	mmu00260 Glycine, serine and threonine metabolism - Mus musculus (mouse); mmu00630 Glyoxylate and dicarboxylate metabolism - Mus musculus (mouse); mmu01100 Metabolic pathways - Mus musculus (mouse); mmu01200 Carbon metabolism - Mus musculus (mouse);	IPR011053; IPR000089;	Single hybrid motif; Biotin/lipoyl attachment;
Q91W69	Epsin-3 OS=Mus musculus OX=10090 GN=Epn3 PE=1 SV=1	0.585	Down	0.0092625	Epn3	68.24	7.9	4	4	1	1.342	1.469	1.026	0.72	0.733	0.792	nucleus		GO:0016020 membrane; GO:0044421 extracellular region part; GO:0005938 cell cortex; GO:0019898 extrinsic component of membrane; GO:0031410 cytoplasmic vesicle; GO:0071944 cell periphery; GO:0005737 cytoplasm; GO:0099568 cytoplasmic region; GO:0031982 vesicle; GO:0044424 intracellular part; GO:0005623 cell; GO:0044422 organelle part; GO:0031974 membrane-enclosed lumen; GO:0070062 extracellular exos…	GO:0008289 lipid binding; GO:1990175 EH domain binding; GO:0005515 protein binding; GO:0019904 protein domain specific binding; GO:0005488 binding;	K12471	EPN; epsin	mmu04144 Endocytosis - Mus musculus (mouse);	IPR013809; IPR008942;	ENTH domain; ENTH/VHS;
Q9D3D9	ATP synthase subunit delta, mitochondrial OS=Mus musculus OX=10090 GN=Atp5f1d PE=1 SV=1	0.585	Down	0.000116792	Atp5f1d	17.6	14.3	2	10	2	1.255	1.326	1.227	0.783	0.728	0.717	mitochondria	GO:0009116 nucleoside metabolic process; GO:0042278 purine nucleoside metabolic process; GO:0009167 purine ribonucleoside monophosphate metabolic process; GO:0090662 ATP hydrolysis coupled transmembrane transport; GO:0009117 nucleotide metabolic process; GO:0044699 single-organism process; GO:0046129 purine ribonucleoside biosynthetic process; GO:0009163 nucleoside biosynthetic process; GO:000905…	GO:0016020 membrane; GO:0098800 inner mitochondrial membrane protein complex; GO:0031090 organelle membrane; GO:0098796 membrane protein complex; GO:0005737 cytoplasm; GO:0032991 macromolecular complex; GO:0098798 mitochondrial protein complex; GO:0044424 intracellular part; GO:0044455 mitochondrial membrane part; GO:0005623 cell; GO:0044422 organelle part; GO:0045261 proton-transporting ATP synt…	GO:0022804 active transmembrane transporter activity; GO:0042625 ATPase coupled ion transmembrane transporter activity; GO:0015075 ion transmembrane transporter activity; GO:0022853 active ion transmembrane transporter activity; GO:0015399 primary active transmembrane transporter activity; GO:0016817 hydrolase activity, acting on acid anhydrides; GO:0044769 ATPase activity, coupled to transmembra…	K02134	ATPeF1D, ATP5D, ATP16; F-type H+-transporting ATPase subunit delta	mmu00190 Oxidative phosphorylation - Mus musculus (mouse); mmu01100 Metabolic pathways - Mus musculus (mouse); mmu04714 Thermogenesis - Mus musculus (mouse); mmu05010 Alzheimer disease - Mus musculus (mouse); mmu05012 Parkinson disease - Mus musculus (mouse); mmu05016 Huntington disease - Mus musculus (mouse);	IPR020546; IPR020547;	ATP synthase, F1 complex, delta/epsilon subunit, N-terminal; ATP synthase delta/epsilon subunit, C-terminal domain;
Q8BGD8	Cytochrome c oxidase assembly factor 6 homolog OS=Mus musculus OX=10090 GN=Coa6 PE=1 SV=1	0.585	Down	0.0028807	Coa6	9.2983	44.3	3	5	3	1.349	1.255	1.233	0.837	0.641	0.767	extracellular	GO:0044085 cellular component biogenesis; GO:0009116 nucleoside metabolic process; GO:0042278 purine nucleoside metabolic process; GO:0009167 purine ribonucleoside monophosphate metabolic process; GO:0009117 nucleotide metabolic process; GO:0044699 single-organism process; GO:0044237 cellular metabolic process; GO:0006796 phosphate-containing compound metabolic process; GO:0051234 establishment o…	GO:0016020 membrane; GO:0071944 cell periphery; GO:0044216 other organism cell; GO:0005737 cytoplasm; GO:0072492 host cell mitochondrial intermembrane space; GO:0044424 intracellular part; GO:0005623 cell; GO:0018995 host; GO:0044422 organelle part; GO:0043657 host cell; GO:0005740 mitochondrial envelope; GO:0031974 membrane-enclosed lumen; GO:0033650 host cell mitochondrion; GO:0031970 organelle…	GO:0015075 ion transmembrane transporter activity; GO:0043167 ion binding; GO:0022892 substrate-specific transporter activity; GO:0015077 monovalent inorganic cation transmembrane transporter activity; GO:0005507 copper ion binding; GO:0016676 oxidoreductase activity, acting on a heme group of donors, oxygen as acceptor; GO:0016675 oxidoreductase activity, acting on a heme group of donors; GO:001…	K18179	COA6; cytochrome c oxidase assembly factor 6	mmu04714 Thermogenesis - Mus musculus (mouse);
P16014	Secretogranin-1 OS=Mus musculus OX=10090 GN=Chgb PE=1 SV=2	0.586	Down	2.5595e-06	Chgb	77.968	26.7	18	36	18	1.301	1.302	1.245	0.758	0.742	0.756	extracellular		GO:0043226 organelle; GO:0097708 intracellular vesicle; GO:0043229 intracellular organelle; GO:0031410 cytoplasmic vesicle; GO:0044464 cell part; GO:0005622 intracellular; GO:0099503 secretory vesicle; GO:0005737 cytoplasm; GO:0031982 vesicle; GO:0012505 endomembrane system; GO:0044424 intracellular part; GO:0030141 secretory granule; GO:0005623 cell; GO:0043227 membrane-bounded organelle; GO:000…	GO:0005515 protein binding; GO:0005488 binding;	K19991	CHGB; chromogranin-B
Q9DCS3	Enoyl-[acyl-carrier-protein] reductase, mitochondrial OS=Mus musculus OX=10090 GN=Mecr PE=1 SV=2	0.586	Down	9.1572e-07	Mecr	40.342	40.5	11	20	11	1.275	1.272	1.259	0.726	0.753	0.752	mitochondria	GO:0044711 single-organism biosynthetic process; GO:0016053 organic acid biosynthetic process; GO:0055114 oxidation-reduction process; GO:0044281 small molecule metabolic process; GO:0044763 single-organism cellular process; GO:0044699 single-organism process; GO:0009058 biosynthetic process; GO:0044255 cellular lipid metabolic process; GO:0006631 fatty acid metabolic process; GO:0044238 primary …	GO:0043226 organelle; GO:0043231 intracellular membrane-bounded organelle; GO:0043229 intracellular organelle; GO:0005634 nucleus; GO:0044464 cell part; GO:0005622 intracellular; GO:0005737 cytoplasm; GO:0044424 intracellular part; GO:0005829 cytosol; GO:0043227 membrane-bounded organelle; GO:0005623 cell; GO:0005739 mitochondrion; GO:0044444 cytoplasmic part;	GO:0016627 oxidoreductase activity, acting on the CH-CH group of donors; GO:0016628 oxidoreductase activity, acting on the CH-CH group of donors, NAD or NADP as acceptor; GO:0003824 catalytic activity; GO:0005102 receptor binding; GO:0005488 binding; GO:0016922 ligand-dependent nuclear receptor binding; GO:0005515 protein binding; GO:0019166 trans-2-enoyl-CoA reductase (NADPH) activity; GO:001649…	K07512	MECR, NRBF1; mitochondrial trans-2-enoyl-CoA reductase [EC:1.3.1.38]	mmu00061 Fatty acid biosynthesis - Mus musculus (mouse); mmu00062 Fatty acid elongation - Mus musculus (mouse); mmu01100 Metabolic pathways - Mus musculus (mouse); mmu01212 Fatty acid metabolism - Mus musculus (mouse);	IPR011032; IPR020843; IPR016040; IPR013154; IPR013149;	GroES-like; Polyketide synthase, enoylreductase domain; NAD(P)-binding domain; Alcohol dehydrogenase, N-terminal; Alcohol dehydrogenase, C-terminal;
Q61937	Nucleophosmin OS=Mus musculus OX=10090 GN=Npm1 PE=1 SV=1	0.586	Down	2.314e-06	Npm1	32.56	46.2	12	33	12	1.257	1.317	1.265	0.759	0.745	0.745	nucleus	GO:0050658 RNA transport; GO:0044085 cellular component biogenesis; GO:0010941 regulation of cell death; GO:0048732 gland development; GO:0051029 rRNA transport; GO:0010608 posttranscriptional regulation of gene expression; GO:0009891 positive regulation of biosynthetic process; GO:0043523 regulation of neuron apoptotic process; GO:0050686 negative regulation of mRNA processing; GO:0000460 matura…	GO:0016020 membrane; GO:0030054 cell junction; GO:0015935 small ribosomal subunit; GO:0005737 cytoplasm; GO:0032991 macromolecular complex; GO:0044424 intracellular part; GO:0016604 nuclear body; GO:0005623 cell; GO:0044422 organelle part; GO:0043228 non-membrane-bounded organelle; GO:0005856 cytoskeleton; GO:0031974 membrane-enclosed lumen; GO:0005815 microtubule organizing center; GO:0005654 nu…	GO:0047485 protein N-terminus binding; GO:1901265 nucleoside phosphate binding; GO:0019901 protein kinase binding; GO:0046983 protein dimerization activity; GO:0004860 protein kinase inhibitor activity; GO:0005515 protein binding; GO:0019207 kinase regulator activity; GO:0043023 ribosomal large subunit binding; GO:0004857 enzyme inhibitor activity; GO:0098772 molecular function regulator; GO:0043…	K11276	NPM1; nucleophosmin 1		IPR024057; IPR032569;	Nucleoplasmin core domain; Nucleophosmin, C-terminal;
O70591	Prefoldin subunit 2 OS=Mus musculus OX=10090 GN=Pfdn2 PE=1 SV=2	0.586	Down	0.00032305	Pfdn2	16.534	36.4	5	12	5	1.302	1.316	1.19	0.785	0.749	0.699	cytoplasm	GO:0050794 regulation of cellular process; GO:0051130 positive regulation of cellular component organization; GO:0006457 protein folding; GO:0050789 regulation of biological process; GO:0051495 positive regulation of cytoskeleton organization; GO:0010638 positive regulation of organelle organization; GO:0033043 regulation of organelle organization; GO:0048522 positive regulation of cellular proce…	GO:0043229 intracellular organelle; GO:0044421 extracellular region part; GO:0005737 cytoplasm; GO:0031982 vesicle; GO:0016272 prefoldin complex; GO:0032991 macromolecular complex; GO:0044424 intracellular part; GO:0005829 cytosol; GO:0005623 cell; GO:0005576 extracellular region; GO:0005739 mitochondrion; GO:0043226 organelle; GO:0070062 extracellular exosome; GO:0043231 intracellular membrane-b…	GO:0005515 protein binding; GO:0051082 unfolded protein binding; GO:0044183 protein binding involved in protein folding; GO:0005488 binding;	K09549	PFDN2; prefoldin subunit 2
Q9CQR2	40S ribosomal protein S21 OS=Mus musculus OX=10090 GN=Rps21 PE=1 SV=1	0.586	Down	0.0030047	Rps21	9.1413	27.7	2	7	2	1.274	1.281	1.277	0.792	0.719	0.734	cytoplasm	GO:0044085 cellular component biogenesis; GO:0031123 RNA 3'-end processing; GO:0022613 ribonucleoprotein complex biogenesis; GO:0006518 peptide metabolic process; GO:0000466 maturation of 5.8S rRNA from tricistronic rRNA transcript (SSU-rRNA, 5.8S rRNA, LSU-rRNA); GO:0000461 endonucleolytic cleavage to generate mature 3'-end of SSU-rRNA from (SSU-rRNA, 5.8S rRNA, LSU-rRNA); GO:0006725 cellular ar…	GO:0005840 ribosome; GO:0043229 intracellular organelle; GO:0043232 intracellular non-membrane-bounded organelle; GO:0015935 small ribosomal subunit; GO:0044446 intracellular organelle part; GO:0005737 cytoplasm; GO:0032991 macromolecular complex; GO:0044424 intracellular part; GO:0005829 cytosol; GO:0005623 cell; GO:0044422 organelle part; GO:0043228 non-membrane-bounded organelle; GO:0043226 or…	GO:0097159 organic cyclic compound binding; GO:1901363 heterocyclic compound binding; GO:0043022 ribosome binding; GO:0003723 RNA binding; GO:0047485 protein N-terminus binding; GO:0005488 binding; GO:0003676 nucleic acid binding; GO:0044877 macromolecular complex binding; GO:0005515 protein binding; GO:0003735 structural constituent of ribosome; GO:0005198 structural molecule activity; GO:004302…	K02971	RP-S21e, RPS21; small subunit ribosomal protein S21e	mmu03010 Ribosome - Mus musculus (mouse);
E9PVB5	Tetratricopeptide repeat protein 17 OS=Mus musculus OX=10090 GN=Ttc17 PE=1 SV=1	0.587	Down	4.2832e-05	Ttc17	135.52	0.8	1	1	1	1.298	1.32	1.212	0.748	0.763	0.736	plasma membrane	GO:0044085 cellular component biogenesis; GO:0034622 cellular macromolecular complex assembly; GO:0016043 cellular component organization; GO:0071822 protein complex subunit organization; GO:0044763 single-organism cellular process; GO:0008154 actin polymerization or depolymerization; GO:0007015 actin filament organization; GO:0044699 single-organism process; GO:0030041 actin filament polymerizat…	GO:0043229 intracellular organelle; GO:0016020 membrane; GO:0043232 intracellular non-membrane-bounded organelle; GO:0071944 cell periphery; GO:0005737 cytoplasm; GO:0044424 intracellular part; GO:0005829 cytosol; GO:0005623 cell; GO:0015629 actin cytoskeleton; GO:0005886 plasma membrane; GO:0043228 non-membrane-bounded organelle; GO:0043226 organelle; GO:0005856 cytoskeleton; GO:0005622 intracel…	GO:0005515 protein binding; GO:0005488 binding;				IPR011990; IPR013026;	Tetratricopeptide-like helical domain; Tetratricopeptide repeat-containing domain;
P05064	Fructose-bisphosphate aldolase A OS=Mus musculus OX=10090 GN=Aldoa PE=1 SV=2	0.588	Down	3.1312e-06	Aldoa	39.355	70.9	25	108	19	1.287	1.278	1.246	0.767	0.742	0.732	cytoplasm	GO:0044085 cellular component biogenesis; GO:0065008 regulation of biological quality; GO:0009116 nucleoside metabolic process; GO:0006165 nucleoside diphosphate phosphorylation; GO:0019362 pyridine nucleotide metabolic process; GO:0006096 glycolytic process; GO:0009163 nucleoside biosynthetic process; GO:0046129 purine ribonucleoside biosynthetic process; GO:0009185 ribonucleoside diphosphate me…	GO:0016020 membrane; GO:0005615 extracellular space; GO:0044421 extracellular region part; GO:0030054 cell junction; GO:0030016 myofibril; GO:0031982 vesicle; GO:0005737 cytoplasm; GO:0036126 sperm flagellum; GO:0097729 9+2 motile cilium; GO:0032991 macromolecular complex; GO:0099512 supramolecular fiber; GO:0044424 intracellular part; GO:0005913 cell-cell adherens junction; GO:0030018 Z disc; GO…	GO:0003723 RNA binding; GO:0016829 lyase activity; GO:0005515 protein binding; GO:0048029 monosaccharide binding; GO:0098632 protein binding involved in cell-cell adhesion; GO:0002020 protease binding; GO:0097159 organic cyclic compound binding; GO:1901363 heterocyclic compound binding; GO:0050839 cell adhesion molecule binding; GO:0098641 cadherin binding involved in cell-cell adhesion; GO:00428…	K01623	ALDO; fructose-bisphosphate aldolase, class I [EC:4.1.2.13]	mmu00010 Glycolysis / Gluconeogenesis - Mus musculus (mouse); mmu00030 Pentose phosphate pathway - Mus musculus (mouse); mmu00051 Fructose and mannose metabolism - Mus musculus (mouse); mmu01100 Metabolic pathways - Mus musculus (mouse); mmu01200 Carbon metabolism - Mus musculus (mouse); mmu01230 Biosynthesis of amino acids - Mus musculus (mouse);	IPR013785;	Aldolase-type TIM barrel;
Q91XB0	Three-prime repair exonuclease 1 OS=Mus musculus OX=10090 GN=Trex1 PE=1 SV=2	0.588	Down	2.0789e-05	Trex1	33.675	15.6	5	7	5	1.259	1.283	1.272	0.779	0.721	0.742	cytoplasm	GO:0035456 response to interferon-beta; GO:0051716 cellular response to stimulus; GO:0034097 response to cytokine; GO:0006725 cellular aromatic compound metabolic process; GO:0006259 DNA metabolic process; GO:0071310 cellular response to organic substance; GO:1901360 organic cyclic compound metabolic process; GO:0006807 nitrogen compound metabolic process; GO:0035458 cellular response to interfer…	GO:0043229 intracellular organelle; GO:0016020 membrane; GO:0042175 nuclear outer membrane-endoplasmic reticulum membrane network; GO:0005783 endoplasmic reticulum; GO:0044446 intracellular organelle part; GO:0005737 cytoplasm; GO:0012505 endomembrane system; GO:0044424 intracellular part; GO:0005829 cytosol; GO:0005623 cell; GO:0044422 organelle part; GO:0043231 intracellular membrane-bounded or…	GO:1901265 nucleoside phosphate binding; GO:0016895 exodeoxyribonuclease activity, producing 5'-phosphomonoesters; GO:0003690 double-stranded DNA binding; GO:0032554 purine deoxyribonucleotide binding; GO:0046983 protein dimerization activity; GO:0032405 MutLalpha complex binding; GO:0003697 single-stranded DNA binding; GO:0016787 hydrolase activity; GO:0005515 protein binding; GO:0032404 mismatc…	K10790	TREX1; three prime repair exonuclease 1 [EC:3.1.11.2]	mmu04623 Cytosolic DNA-sensing pathway - Mus musculus (mouse);	IPR012337; IPR013520;	Ribonuclease H-like domain; Exonuclease, RNase T/DNA polymerase III;
Q8R1H0	Homeodomain-only protein OS=Mus musculus OX=10090 GN=Hopx PE=1 SV=1	0.588	Down	0.003725	Hopx	8.2821	45.2	2	3	2	1.171	1.35	1.296	0.826	0.78	0.64	cytoplasm	GO:0030323 respiratory tube development; GO:0097659 nucleic acid-templated transcription; GO:0043009 chordate embryonic development; GO:0044237 cellular metabolic process; GO:0045927 positive regulation of growth; GO:0008152 metabolic process; GO:0007507 heart development; GO:0044057 regulation of system process; GO:0090303 positive regulation of wound healing; GO:0019538 protein metabolic proces…	GO:0043226 organelle; GO:0043231 intracellular membrane-bounded organelle; GO:0043229 intracellular organelle; GO:0005634 nucleus; GO:0044464 cell part; GO:0005622 intracellular; GO:0005737 cytoplasm; GO:0044424 intracellular part; GO:0043227 membrane-bounded organelle; GO:0005623 cell;	GO:0097159 organic cyclic compound binding; GO:1901363 heterocyclic compound binding; GO:0003677 DNA binding; GO:0005515 protein binding; GO:0005488 binding; GO:0003676 nucleic acid binding;				IPR001356; IPR009057;	Homeobox domain; Homeobox domain-like;
O35887	Calumenin OS=Mus musculus OX=10090 GN=Calu PE=1 SV=1	0.591	Down	4.5827e-09	Calu	37.063	56.5	15	37	15	1.263	1.266	1.264	0.752	0.744	0.746	extracellular	GO:0006810 transport; GO:0045055 regulated exocytosis; GO:1902578 single-organism localization; GO:0032940 secretion by cell; GO:0016192 vesicle-mediated transport; GO:0044763 single-organism cellular process; GO:0044699 single-organism process; GO:0002576 platelet degranulation; GO:0051179 localization; GO:0009987 cellular process; GO:0006887 exocytosis; GO:0051234 establishment of localization;…	GO:0016020 membrane; GO:0042175 nuclear outer membrane-endoplasmic reticulum membrane network; GO:0005783 endoplasmic reticulum; GO:0031410 cytoplasmic vesicle; GO:0031982 vesicle; GO:0005737 cytoplasm; GO:0044424 intracellular part; GO:0033018 sarcoplasmic reticulum lumen; GO:0016528 sarcoplasm; GO:0005623 cell; GO:0044422 organelle part; GO:0048770 pigment granule; GO:0031974 membrane-enclosed …	GO:0046872 metal ion binding; GO:0043169 cation binding; GO:0005509 calcium ion binding; GO:0005488 binding; GO:0043167 ion binding;				IPR002048; IPR011992;	EF-hand domain; EF-hand domain pair;
O88824	Protein JTB OS=Mus musculus OX=10090 GN=Jtb PE=1 SV=1	0.591	Down	0.0004164	Jtb	16.329	8.9	1	4	1	1.322	1.318	1.164	0.724	0.738	0.785	extracellular	GO:0045859 regulation of protein kinase activity; GO:0050794 regulation of cellular process; GO:0016043 cellular component organization; GO:0032270 positive regulation of cellular protein metabolic process; GO:0042127 regulation of cell proliferation; GO:0060255 regulation of macromolecule metabolic process; GO:0031399 regulation of protein modification process; GO:0007067 mitotic nuclear divisio…	GO:0043229 intracellular organelle; GO:0016020 membrane; GO:0043232 intracellular non-membrane-bounded organelle; GO:0044430 cytoskeletal part; GO:0044446 intracellular organelle part; GO:0005737 cytoplasm; GO:0030496 midbody; GO:0031224 intrinsic component of membrane; GO:0044424 intracellular part; GO:0005623 cell; GO:0005819 spindle; GO:0016021 integral component of membrane; GO:0005739 mitoch…	GO:0005515 protein binding; GO:0019900 kinase binding; GO:0005488 binding; GO:0019899 enzyme binding; GO:0019901 protein kinase binding;
Q3U0B3	Dehydrogenase/reductase SDR family member 11 OS=Mus musculus OX=10090 GN=Dhrs11 PE=1 SV=1	0.592	Down	4.8393e-06	Dhrs11	28.274	25.8	6	11	6	1.237	1.274	1.307	0.75	0.743	0.768	extracellular	GO:0044699 single-organism process; GO:0008152 metabolic process; GO:0055114 oxidation-reduction process; GO:0044710 single-organism metabolic process;	GO:0005576 extracellular region;	GO:0003824 catalytic activity; GO:0016491 oxidoreductase activity;	K22970	mmu00140 Steroid hormone biosynthesis - Mus musculus (mouse);		IPR016040;	NAD(P)-binding domain;
Q9R0M5	Thiamin pyrophosphokinase 1 OS=Mus musculus OX=10090 GN=Tpk1 PE=1 SV=1	0.592	Down	7.7425e-07	Tpk1	27.068	23.5	4	4	4	1.283	1.275	1.259	0.751	0.741	0.768	cytoskeleton	GO:0051188 cofactor biosynthetic process; GO:0016310 phosphorylation; GO:0006725 cellular aromatic compound metabolic process; GO:0044699 single-organism process; GO:0009058 biosynthetic process; GO:0009229 thiamine diphosphate biosynthetic process; GO:1901566 organonitrogen compound biosynthetic process; GO:0006772 thiamine metabolic process; GO:0044237 cellular metabolic process; GO:0044272 sul…		GO:0030975 thiamine binding; GO:0005524 ATP binding; GO:1901265 nucleoside phosphate binding; GO:0019842 vitamin binding; GO:0001882 nucleoside binding; GO:0043167 ion binding; GO:0000166 nucleotide binding; GO:1901681 sulfur compound binding; GO:1901363 heterocyclic compound binding; GO:0097159 organic cyclic compound binding; GO:0032549 ribonucleoside binding; GO:0097367 carbohydrate derivative…	K00949	thiN, TPK1, THI80; thiamine pyrophosphokinase [EC:2.7.6.2]	mmu00730 Thiamine metabolism - Mus musculus (mouse); mmu01100 Metabolic pathways - Mus musculus (mouse);	IPR007373; IPR007371;	Thiamin pyrophosphokinase, vitamin B1-binding domain; Thiamin pyrophosphokinase, catalytic domain;
Q8VCN6	CD99 antigen OS=Mus musculus OX=10090 GN=Cd99 PE=1 SV=1	0.592	Down	1.2058e-06	Cd99	16.782	13.1	1	2	1	1.302	1.255	1.26	0.745	0.755	0.761	extracellular	GO:0001773 myeloid dendritic cell activation; GO:0016477 cell migration; GO:0050900 leukocyte migration; GO:0045321 leukocyte activation; GO:0051674 localization of cell; GO:0044763 single-organism cellular process; GO:0006928 movement of cell or subcellular component; GO:0001775 cell activation; GO:0044699 single-organism process; GO:0002376 immune system process; GO:0048870 cell motility; GO:00…	GO:0016020 membrane; GO:0044464 cell part; GO:0071944 cell periphery; GO:0044425 membrane part; GO:0031224 intrinsic component of membrane; GO:0005623 cell; GO:0016021 integral component of membrane; GO:0005886 plasma membrane;	GO:0005515 protein binding; GO:0005488 binding;	K06520	CD99, MIC2; CD99 antigen	mmu04514 Cell adhesion molecules (CAMs) - Mus musculus (mouse); mmu04670 Leukocyte transendothelial migration - Mus musculus (mouse);
Q62073	Mitogen-activated protein kinase kinase kinase 7 OS=Mus musculus OX=10090 GN=Map3k7 PE=1 SV=1	0.593	Down	4.3439e-05	Map3k7	64.227	3.5	1	1	1	1.266	1.327	1.219	0.761	0.766	0.735	nucleus	GO:0044700 single organism signaling; GO:0010941 regulation of cell death; GO:0060544 regulation of necroptotic process; GO:0032872 regulation of stress-activated MAPK cascade; GO:0032270 positive regulation of cellular protein metabolic process; GO:0007166 cell surface receptor signaling pathway; GO:0097659 nucleic acid-templated transcription; GO:0035148 tube formation; GO:0043009 chordate embr…	GO:0016020 membrane; GO:0071944 cell periphery; GO:0005737 cytoplasm; GO:0044424 intracellular part; GO:0005623 cell; GO:0032279 asymmetric synapse; GO:0005886 plasma membrane; GO:0045202 synapse; GO:0043226 organelle; GO:0098794 postsynapse; GO:0005622 intracellular; GO:0044464 cell part; GO:0014069 postsynaptic density; GO:0099572 postsynaptic specialization; GO:0098984 neuron to neuron synapse…	GO:1901265 nucleoside phosphate binding; GO:0016773 phosphotransferase activity, alcohol group as acceptor; GO:0097110 scaffold protein binding; GO:0005515 protein binding; GO:0004672 protein kinase activity; GO:0004702 signal transducer, downstream of receptor, with serine/threonine kinase activity; GO:0004871 signal transducer activity; GO:1901363 heterocyclic compound binding; GO:0097159 organ…	K04427	MAP3K7, TAK1; mitogen-activated protein kinase kinase kinase 7 [EC:2.7.11.25]	mmu04010 MAPK signaling pathway - Mus musculus (mouse); mmu04064 NF-kappa B signaling pathway - Mus musculus (mouse); mmu04140 Autophagy - animal - Mus musculus (mouse); mmu04152 AMPK signaling pathway - Mus musculus (mouse); mmu04310 Wnt signaling pathway - Mus musculus (mouse); mmu04380 Osteoclast differentiation - Mus musculus (mouse); mmu04520 Adherens junction - Mus musculus (mouse); mmu0462…	IPR000719; IPR001245; IPR011009;	Protein kinase domain; Serine-threonine/tyrosine-protein kinase catalytic domain; Protein kinase-like domain;
P05366	Serum amyloid A-1 protein OS=Mus musculus OX=10090 GN=Saa1 PE=1 SV=2	0.593	Down	1.80026e-05	Saa1	13.77	22.1	3	5	3	1.239	1.308	1.266	0.735	0.753	0.772	extracellular	GO:0016477 cell migration; GO:0051674 localization of cell; GO:1901615 organic hydroxy compound metabolic process; GO:1902652 secondary alcohol metabolic process; GO:0006066 alcohol metabolic process; GO:0044699 single-organism process; GO:0060326 cell chemotaxis; GO:0050896 response to stimulus; GO:0016125 sterol metabolic process; GO:0071704 organic substance metabolic process; GO:0009605 respo…	GO:0005615 extracellular space; GO:0044421 extracellular region part; GO:0005874 microtubule; GO:0005881 cytoplasmic microtubule; GO:0034358 plasma lipoprotein particle; GO:0005737 cytoplasm; GO:0031982 vesicle; GO:0032991 macromolecular complex; GO:0044424 intracellular part; GO:0099512 supramolecular fiber; GO:0005623 cell; GO:0099080 supramolecular complex; GO:0044422 organelle part; GO:004322…	GO:0097367 carbohydrate derivative binding; GO:0005102 receptor binding; GO:0005488 binding; GO:0043167 ion binding; GO:0005515 protein binding; GO:0001664 G-protein coupled receptor binding; GO:0043168 anion binding; GO:0005539 glycosaminoglycan binding; GO:0008201 heparin binding; GO:1901681 sulfur compound binding; GO:0042056 chemoattractant activity;	K17310	SAA; serum amyloid A protein
Q91W90	Thioredoxin domain-containing protein 5 OS=Mus musculus OX=10090 GN=Txndc5 PE=1 SV=2	0.594	Down	2.1836e-08	Txndc5	46.415	41.5	14	62	14	1.272	1.277	1.257	0.755	0.753	0.754	extracellular	GO:0050794 regulation of cellular process; GO:0033554 cellular response to stress; GO:0051716 cellular response to stimulus; GO:0065008 regulation of biological quality; GO:0034976 response to endoplasmic reticulum stress; GO:0006950 response to stress; GO:0045454 cell redox homeostasis; GO:0016192 vesicle-mediated transport; GO:0044763 single-organism cellular process; GO:0019725 cellular homeos…	GO:0005788 endoplasmic reticulum lumen; GO:0043229 intracellular organelle; GO:0005783 endoplasmic reticulum; GO:0044421 extracellular region part; GO:0005737 cytoplasm; GO:0044446 intracellular organelle part; GO:0031982 vesicle; GO:0012505 endomembrane system; GO:0044424 intracellular part; GO:0005623 cell; GO:0005576 extracellular region; GO:0044422 organelle part; GO:0031974 membrane-enclosed…	GO:0016864 intramolecular oxidoreductase activity, transposing S-S bonds; GO:0016860 intramolecular oxidoreductase activity; GO:0016853 isomerase activity; GO:0003756 protein disulfide isomerase activity; GO:0003824 catalytic activity;	K13984	TXNDC5, ERP46; thioredoxin domain-containing protein 5	mmu04141 Protein processing in endoplasmic reticulum - Mus musculus (mouse);	IPR005788; IPR013766; IPR012336;	Disulphide isomerase; Thioredoxin domain; Thioredoxin-like fold;
Q9CQA3	Succinate dehydrogenase [ubiquinone] iron-sulfur subunit, mitochondrial OS=Mus musculus OX=10090 GN=Sdhb PE=1 SV=1	0.594	Down	4.3907e-06	Sdhb	31.814	49.3	15	47	15	1.283	1.281	1.233	0.768	0.735	0.752	mitochondria	GO:0072350 tricarboxylic acid metabolic process; GO:0043648 dicarboxylic acid metabolic process; GO:0006105 succinate metabolic process; GO:0055114 oxidation-reduction process; GO:0044281 small molecule metabolic process; GO:0006099 tricarboxylic acid cycle; GO:0044763 single-organism cellular process; GO:0044699 single-organism process; GO:0022904 respiratory electron transport chain; GO:0044238…	GO:0016020 membrane; GO:0044421 extracellular region part; GO:0098800 inner mitochondrial membrane protein complex; GO:0031090 organelle membrane; GO:0071944 cell periphery; GO:0098796 membrane protein complex; GO:0031982 vesicle; GO:0005737 cytoplasm; GO:0032991 macromolecular complex; GO:0045281 succinate dehydrogenase complex; GO:0098798 mitochondrial protein complex; GO:0044424 intracellular …	GO:0051537 2 iron, 2 sulfur cluster binding; GO:0043167 ion binding; GO:0000104 succinate dehydrogenase activity; GO:0051539 4 iron, 4 sulfur cluster binding; GO:0048037 cofactor binding; GO:0051538 3 iron, 4 sulfur cluster binding; GO:0016491 oxidoreductase activity; GO:0009055 electron carrier activity; GO:0016627 oxidoreductase activity, acting on the CH-CH group of donors; GO:0016635 oxidored…	K00235	SDHB, SDH2; succinate dehydrogenase (ubiquinone) iron-sulfur subunit [EC:1.3.5.1]	mmu00020 Citrate cycle (TCA cycle) - Mus musculus (mouse); mmu00190 Oxidative phosphorylation - Mus musculus (mouse); mmu01100 Metabolic pathways - Mus musculus (mouse); mmu01200 Carbon metabolism - Mus musculus (mouse); mmu04714 Thermogenesis - Mus musculus (mouse); mmu04932 Non-alcoholic fatty liver disease (NAFLD) - Mus musculus (mouse); mmu05010 Alzheimer disease - Mus musculus (mouse); mmu05…	IPR017896; IPR001041; IPR009051; IPR012675; IPR025192;	4Fe-4S ferredoxin-type, iron-sulphur binding domain; 2Fe-2S ferredoxin-type iron-sulfur binding domain; Alpha-helical ferredoxin; Beta-grasp domain; Succinate dehydogenase/fumarate reductase N-terminal;
Q9D1G5	Leucine-rich repeat-containing protein 57 OS=Mus musculus OX=10090 GN=Lrrc57 PE=1 SV=1	0.594	Down	6.21e-05	Lrrc57	26.76	13.4	3	4	3	1.276	1.273	1.23	0.787	0.716	0.743	cytoplasm		GO:0016020 membrane; GO:0070062 extracellular exosome; GO:0043226 organelle; GO:0044421 extracellular region part; GO:0031982 vesicle; GO:1903561 extracellular vesicle; GO:0043227 membrane-bounded organelle; GO:0005576 extracellular region; GO:0043230 extracellular organelle;	GO:0005515 protein binding; GO:0005488 binding;				IPR032675;	Leucine-rich repeat domain, L domain-like;
Q8BHA3	D-aminoacyl-tRNA deacylase 2 OS=Mus musculus OX=10090 GN=Dtd2 PE=1 SV=1	0.594	Down	7.9906e-05	Dtd2	18.236	33.3	4	7	4	1.261	1.318	1.213	0.767	0.72	0.765	mitochondria	GO:0050794 regulation of cellular process; GO:1901606 alpha-amino acid catabolic process; GO:0065008 regulation of biological quality; GO:0046416 D-amino acid metabolic process; GO:0006725 cellular aromatic compound metabolic process; GO:0060255 regulation of macromolecule metabolic process; GO:0010608 posttranscriptional regulation of gene expression; GO:0044699 single-organism process; GO:00442…	GO:0044424 intracellular part; GO:0005623 cell; GO:0044464 cell part; GO:0005622 intracellular; GO:0005737 cytoplasm;	GO:0002161 aminoacyl-tRNA editing activity; GO:0052689 carboxylic ester hydrolase activity; GO:0003824 catalytic activity; GO:0016788 hydrolase activity, acting on ester bonds; GO:0016787 hydrolase activity; GO:0051499 D-aminoacyl-tRNA deacylase activity; GO:0051500 D-tyrosyl-tRNA(Tyr) deacylase activity;	K07560	dtd, DTD1; D-tyrosyl-tRNA(Tyr) deacylase [EC:3.1.-.-]		IPR023509;	D-Tyr tRNAtyr deacylase-like domain;
Q9D8T7	SRA stem-loop-interacting RNA-binding protein, mitochondrial OS=Mus musculus OX=10090 GN=Slirp PE=1 SV=2	0.595	Down	4.4009e-05	Slirp	12.605	25.9	3	5	3	1.337	1.242	1.234	0.741	0.768	0.758	mitochondria	GO:0051674 localization of cell; GO:0022414 reproductive process; GO:0097659 nucleic acid-templated transcription; GO:0048869 cellular developmental process; GO:0032989 cellular component morphogenesis; GO:0044699 single-organism process; GO:0009058 biosynthetic process; GO:0000961 negative regulation of mitochondrial RNA catabolic process; GO:0044237 cellular metabolic process; GO:0051253 negati…	GO:0097708 intracellular vesicle; GO:0043229 intracellular organelle; GO:0005929 cilium; GO:0042995 cell projection; GO:0031410 cytoplasmic vesicle; GO:0031982 vesicle; GO:0005737 cytoplasm; GO:0032991 macromolecular complex; GO:0012505 endomembrane system; GO:0036126 sperm flagellum; GO:0097729 9+2 motile cilium; GO:0044424 intracellular part; GO:0031514 motile cilium; GO:0005623 cell; GO:000573…	GO:0097159 organic cyclic compound binding; GO:1901363 heterocyclic compound binding; GO:0003723 RNA binding; GO:1901265 nucleoside phosphate binding; GO:0005488 binding; GO:0003676 nucleic acid binding; GO:0000166 nucleotide binding; GO:0036094 small molecule binding;				IPR000504; IPR012677; IPR034152;	RNA recognition motif domain; Nucleotide-binding alpha-beta plait domain; SLIRP, RNA recognition motif;
Q8VCC1	15-hydroxyprostaglandin dehydrogenase [NAD(+)] OS=Mus musculus OX=10090 GN=Hpgd PE=1 SV=1	0.596	Down	1.83807e-05	Hpgd	29.18	18.2	4	4	4	1.238	1.292	1.275	0.738	0.748	0.781	cytoplasm	GO:0044700 single organism signaling; GO:0010941 regulation of cell death; GO:0001568 blood vessel development; GO:0007166 cell surface receptor signaling pathway; GO:0022414 reproductive process; GO:0030728 ovulation; GO:0071560 cellular response to transforming growth factor beta stimulus; GO:1901568 fatty acid derivative metabolic process; GO:0044699 single-organism process; GO:0044255 cellula…	GO:0016323 basolateral plasma membrane; GO:0016020 membrane; GO:0005615 extracellular space; GO:0044421 extracellular region part; GO:0071944 cell periphery; GO:0031982 vesicle; GO:0005737 cytoplasm; GO:0044424 intracellular part; GO:0005623 cell; GO:0044422 organelle part; GO:0031974 membrane-enclosed lumen; GO:0070062 extracellular exosome; GO:0005654 nucleoplasm; GO:0070013 intracellular organ…	GO:0004953 icosanoid receptor activity; GO:1901265 nucleoside phosphate binding; GO:0046983 protein dimerization activity; GO:0005515 protein binding; GO:0070403 NAD+ binding; GO:0004888 transmembrane signaling receptor activity; GO:0004871 signal transducer activity; GO:0016404 15-hydroxyprostaglandin dehydrogenase (NAD+) activity; GO:1901363 heterocyclic compound binding; GO:0097159 organic cyc…	K00069	HPGD; 15-hydroxyprostaglandin dehydrogenase (NAD) [EC:1.1.1.141]	mmu05202 Transcriptional misregulation in cancer - Mus musculus (mouse);	IPR016040;	NAD(P)-binding domain;
Q9CZL5	Pterin-4-alpha-carbinolamine dehydratase 2 OS=Mus musculus OX=10090 GN=Pcbd2 PE=1 SV=2	0.596	Down	8.1118e-05	Pcbd2	14.83	16.2	3	4	2	1.251	1.342	1.249	0.772	0.732	0.785	extracellular	GO:0051188 cofactor biosynthetic process; GO:0044085 cellular component biogenesis; GO:0042559 pteridine-containing compound biosynthetic process; GO:0009891 positive regulation of biosynthetic process; GO:0044699 single-organism process; GO:0009058 biosynthetic process; GO:0044237 cellular metabolic process; GO:2001141 regulation of RNA biosynthetic process; GO:0008152 metabolic process; GO:0009…	GO:0043226 organelle; GO:0043231 intracellular membrane-bounded organelle; GO:0043229 intracellular organelle; GO:0005634 nucleus; GO:0044464 cell part; GO:0005622 intracellular; GO:0005737 cytoplasm; GO:0044424 intracellular part; GO:0043227 membrane-bounded organelle; GO:0005623 cell; GO:0005739 mitochondrion; GO:0044444 cytoplasmic part;	GO:0008124 4-alpha-hydroxytetrahydrobiopterin dehydratase activity; GO:0016714 oxidoreductase activity, acting on paired donors, with incorporation or reduction of molecular oxygen, reduced pteridine as one donor, and incorporation of one atom of oxygen; GO:0003824 catalytic activity; GO:0005488 binding; GO:0016829 lyase activity; GO:0016705 oxidoreductase activity, acting on paired donors, with …	K01724	PCBD, phhB; 4a-hydroxytetrahydrobiopterin dehydratase [EC:4.2.1.96]	mmu00790 Folate biosynthesis - Mus musculus (mouse); mmu01100 Metabolic pathways - Mus musculus (mouse);
P27784	C-C motif chemokine 6 OS=Mus musculus OX=10090 GN=Ccl6 PE=1 SV=1	0.597	Down	1.69628e-05	Ccl6	12.984	11.2	3	4	3	1.293	1.283	1.227	0.773	0.757	0.742	extracellular	GO:0044700 single organism signaling; GO:0032270 positive regulation of cellular protein metabolic process; GO:0051674 localization of cell; GO:0007166 cell surface receptor signaling pathway; GO:0023051 regulation of signaling; GO:1902533 positive regulation of intracellular signal transduction; GO:0071346 cellular response to interferon-gamma; GO:0044699 single-organism process; GO:0070555 resp…	GO:0005615 extracellular space; GO:0044421 extracellular region part; GO:0005576 extracellular region;	GO:0005125 cytokine activity; GO:0048020 CCR chemokine receptor binding; GO:0005102 receptor binding; GO:0005488 binding; GO:0042379 chemokine receptor binding; GO:0005126 cytokine receptor binding; GO:0005515 protein binding; GO:0001664 G-protein coupled receptor binding; GO:0008009 chemokine activity;	K05510	CCL6_9; C-C motif chemokine 6/9	mmu04060 Cytokine-cytokine receptor interaction - Mus musculus (mouse); mmu04062 Chemokine signaling pathway - Mus musculus (mouse);	IPR001811;	Chemokine interleukin-8-like domain;
[truncated: 605 more rows]

## Sheet: Sheet1
Protein accession	Protein description	DSS/CON Ratio	Regulated Type	DSS/CON P value	Gene name	MW [kDa]	Coverage [%]	Peptides	PSMs	Unique peptides	CON_1	CON_2	CON_3	DSS_1	DSS_2	DSS_3	Subcellular localization	Biological Process	Cellular Component	Molecular Function	KEGG KO No.	KEGG Gene	KEGG pathway	IPR ID	Domain description
[truncated: 463 more rows]

[truncated: 2 more sheets: down, up]
